# Supplementary material for: The woody plant-degrading pathogen Lasiodiplodia theobromae effector LtCre1 targets the grapevine sugar-signaling protein VvRHIP1 to suppress host immunity
Source: J Exp Bot. 2023 Feb 15;74(8):2768–85. doi: 10.1093/jxb/erad055 (PMC10112684; doi:10.1093/jxb/erad055)
Supplement: erad055_suppl_Supplementary_Table_S3 [file erad055_suppl_supplementary_table_s3.xlsx]

## Sheet: DEGs (OV vs  CK)
ID	CK	OV3	OV10	OV14	OV3vsCK	OV10vsCK	OV14vsCK	Anno
Niben101Ctg00054g00001	2.98894	1.90004	2.18096	3.43192	=(-0.84827#0.99917)	=(-0.52525#0.99994)	=(0.2235#0.99998)	Ethylene-responsive transcription factor 7
Niben101Ctg00074g00004	0	0	0	0	NA(NA#NA)	NA(NA#NA)	NA(NA#NA)	Unknown protein
Niben101Ctg00116g00002	6.29942	9.54912	7.27366	8.80104	=(0.40549#0.99917)	=(0.13688#0.99994)	=(0.50658#0.99998)	sister-chromatide cohesion protein [Medicago truncatula
Niben101Ctg00129g00001	0	0	0	0	NA(NA#NA)	NA(NA#NA)	NA(NA#NA)	Otogelin-like protein
Niben101Ctg00141g00002	0	0	0	0	NA(NA#NA)	NA(NA#NA)	NA(NA#NA)	Unknown protein
Niben101Ctg00174g00001	0	0	0	0	NA(NA#NA)	NA(NA#NA)	NA(NA#NA)	xyloglucan endotransglucosylase/hydrolase 26
Niben101Ctg00192g00001	0	0	0	0	NA(NA#NA)	NA(NA#NA)	NA(NA#NA)	Inter-alpha-trypsin inhibitor heavy chain H3 [Medicago truncatula] gb|AES88560.1| zinc finger, C3HC4 type (RING finger) protein [Medicago truncatula
Niben101Ctg00219g00002	5.7403	8.54339	5.55627	3.42392	=(0.37902#0.99917)	=(-0.11759#0.99994)	=(-0.72135#0.99998)	DNA gyrase subunit B
Niben101Ctg00228g00001	0	0	0	0	NA(NA#NA)	NA(NA#NA)	NA(NA#NA)	maturase, partial (mitochondrion) [Montinia caryophyllacea
Niben101Ctg00286g00001	2.17351	8.33392	2.91299	2.05269	=(1.7443#0.76341)	=(0.35189#0.99994)	=(-0.05839#0.99998)	mannosyl-oligosaccharide glucosidase [Medicago truncatula
Niben101Ctg00317g00003	0	0	0	0	NA(NA#NA)	NA(NA#NA)	NA(NA#NA)	LOB domain-containing protein 25
Niben101Ctg00478g00001	0	0	0	0	NA(NA#NA)	NA(NA#NA)	NA(NA#NA)	S-aden , putative [Theobroma cacao
Niben101Ctg00579g00001	0	0	0	0	NA(NA#NA)	NA(NA#NA)	NA(NA#NA)	LOB domain-containing protein 12
Niben101Ctg00601g00002	0	0	0	0	NA(NA#NA)	NA(NA#NA)	NA(NA#NA)	F15k9.21, putative isoform 2 [Theobroma cacao] gb|EOX94790.1| F15k9.21, putative isoform 2 [Theobroma cacao
Niben101Ctg00607g00001	0.335238	1.2076	0.838682	0.139972	=(1.6542#0.99917)	=(1.2524#0.99994)	=(-1.2359#0.99998)	Pentatricopeptide repeat-containing protein
Niben101Ctg00635g00001	0	0	0	0	NA(NA#NA)	NA(NA#NA)	NA(NA#NA)	Chromodomain-helicase-DNA-binding protein 1
Niben101Ctg00765g00002	0	0	0	0	NA(NA#NA)	NA(NA#NA)	NA(NA#NA)	Unknown protein
Niben101Ctg00837g00001	0	0	0	0	NA(NA#NA)	NA(NA#NA)	NA(NA#NA)	extensin-like protein Ext1 precursor [Solanum lycopersicum] emb|CAD10626.1| extensin-like protein Ext1 [Solanum lycopersicum
Niben101Ctg00898g00001	3.58338	2.84739	2.80148	3.17936	=(-0.52634#0.99917)	=(-0.42571#0.99994)	=(-0.14847#0.99998)	plastid movement impaired 2
Niben101Ctg01107g00003	0.0987088	0	0.102894	0	NA(NA#NA)	=(-0.010677#0.99994)	NA(NA#NA)	Calmodulin-binding protein
Niben101Ctg01135g00002	0	0	0	0	NA(NA#NA)	NA(NA#NA)	NA(NA#NA)	Pentatricopeptide repeat-containing protein
Niben101Ctg01201g00001	0	0	0	0	NA(NA#NA)	NA(NA#NA)	NA(NA#NA)	LOB domain-containing protein 41
Niben101Ctg01318g00001	0.282399	0.523593	0.809522	0.515856	=(0.69605#0.99917)	=(1.4488#0.99994)	=(0.89335#0.99998)	DTW domain-containing protein
Niben101Ctg01319g00001	3.41552	2.41245	1.51044	5.07771	=(-0.69626#0.99917)	=(-1.2477#0.99994)	=(0.59619#0.99998)	Dihydroflavonol-4-reductase
Niben101Ctg01329g00003	0	0.475564	0.350922	0	NA(NA#NA)	NA(NA#NA)	NA(NA#NA)	Auxin response factor 19
Niben101Ctg01372g00001	7.5593	6.65358	4.84911	5.21992	=(-0.37878#0.99917)	=(-0.71112#0.99994)	=(-0.5101#0.99998)	Tetratricopeptide repeat protein 27 homolog
Niben101Ctg01500g00001	0.345748	0.366313	0.270305	0.18045	=(-0.1113#0.99917)	=(-0.42571#0.99994)	=(-0.914#0.99998)	GPN-loop GTPase 3
Niben101Ctg01528g00001	0	0	0	0	NA(NA#NA)	NA(NA#NA)	NA(NA#NA)	receptor-like protein kinase 4
Niben101Ctg01655g00001	1.43076	1.87253	1.84234	0.966357	=(0.19355#0.99917)	=(0.29418#0.99994)	=(-0.54203#0.99998)	exocyst subunit exo70 family protein [Medicago truncatula
Niben101Ctg01664g00003	0	0	0	0	NA(NA#NA)	NA(NA#NA)	NA(NA#NA)	Unknown protein
Niben101Ctg01765g00001	0.210406	0	0.0731088	0.0732089	NA(NA#NA)	=(-1.5956#0.99994)	=(-1.499#0.99998)	GRAM domain-containing protein / ABA-responsive protein-related
Niben101Ctg01781g00001	0.37188	0.689499	0.969116	0.873399	=(0.69605#0.99917)	=(1.3113#0.99994)	=(1.2559#0.99998)	Protein argonaute 16
Niben101Ctg01820g00001	3.95358	11.7434	9.19912	3.09513	=(1.376#0.59782)	=(1.1478#0.99994)	=(-0.32904#0.99998)	Chaperone protein DnaK
Niben101Ctg01885g00002	0.238225	0	0.620812	0.124332	NA(NA#NA)	=(1.3113#0.99994)	=(-0.914#0.99998)	RNA-binding protein 38
Niben101Ctg01888g00001	0.856652	1.51268	0.595314	0.596129	=(0.62566#0.99917)	=(-0.59564#0.99994)	=(-0.49896#0.99998)	DNA repair endonuclease XPF
Niben101Ctg01914g00001	5.43618	8.30269	8.53678	3.61099	=(0.41633#0.99917)	=(0.58052#0.99994)	=(-0.56608#0.99998)	Unknown protein
Niben101Ctg01937g00001	0	0	0	0	NA(NA#NA)	NA(NA#NA)	NA(NA#NA)	Zinc finger protein CONSTANS-LIKE 5
Niben101Ctg02134g00002	0	0	0	0	NA(NA#NA)	NA(NA#NA)	NA(NA#NA)	protein kinase [Arabidopsis thaliana] gb|AEE32086.1| protein kinase [Arabidopsis thaliana
Niben101Ctg02216g00001	1.30919	0.990759	1.3647	0.780895	=(-0.59673#0.99917)	=(-0.010677#0.99994)	=(-0.72135#0.99998)	Callose synthase 10
Niben101Ctg02218g00001	0	0	0	0	NA(NA#NA)	NA(NA#NA)	NA(NA#NA)	Protein SYS1 homolog
Niben101Ctg02231g00001	0	4.35651	4.64345	3.57678	NA(NA#NA)	NA(NA#NA)	NA(NA#NA)	Germacrene A synthase 2
Niben101Ctg02239t00001	0	0	0	0	NA(NA#NA)	NA(NA#NA)	NA(NA#NA)	Germacrene A synthase 2
Niben101Ctg02267g00001	0	0	0	0	NA(NA#NA)	NA(NA#NA)	NA(NA#NA)	leguminosin group485 secreted peptide [Medicago truncatula
Niben101Ctg02289g00001	0	0	0	0	NA(NA#NA)	NA(NA#NA)	NA(NA#NA)	NADH dehydrogenase subunit [Medicago truncatula
Niben101Ctg02350g00002	10.4621	14.5088	13.2996	11.8084	=(0.2771#0.99917)	=(0.27563#0.99994)	=(0.19877#0.99998)	Poly(U)-binding-splicing factor PUF60
Niben101Ctg02379g00002	0	0	0.555627	0.370925	NA(NA#NA)	NA(NA#NA)	NA(NA#NA)	Lysine histidine transporter-like 8
Niben101Ctg02529g00002	2.92556	5.07203	4.15854	4.37244	=(0.59919#0.99917)	=(0.43678#0.99994)	=(0.60385#0.99998)	serine/arginine-rich splicing factor 2-like [Solanum tuberosum] gb|ABB29919.1| unknown [Solanum tuberosum
Niben101Ctg02534g00003	58.6666	92.6304	60.8743	76.7745	=(0.46429#0.27855)	=(-0.017287#0.99994)	=(0.41221#0.99998)	Actin-7
Niben101Ctg02561g00003	0	0	0	0	NA(NA#NA)	NA(NA#NA)	NA(NA#NA)	Unknown protein
Niben101Ctg02589g00001	0.609175	0.484057	0.396876	0.794839	=(-0.52634#0.99917)	=(-0.68875#0.99994)	=(0.40793#0.99998)	Leucine-rich repeat receptor-like protein kinase family protein
Niben101Ctg02669t00001	0	0	0	0	NA(NA#NA)	NA(NA#NA)	NA(NA#NA)	Leucine-rich repeat receptor-like protein kinase family protein
Niben101Ctg02692g00001	0	0	0	0	NA(NA#NA)	NA(NA#NA)	NA(NA#NA)	LOB domain-containing protein 15
Niben101Ctg02722g00003	0	0	0.101023	0.202323	NA(NA#NA)	NA(NA#NA)	NA(NA#NA)	Protein trichome birefringence-like 45
Niben101Ctg02807g00002	0	0	0	0	NA(NA#NA)	NA(NA#NA)	NA(NA#NA)	Protein trichome birefringence-like 20
Niben101Ctg02849g00004	0.96041	0.814029	1.20136	0.70175	=(-0.43323#0.99917)	=(0.25236#0.99994)	=(-0.42857#0.99998)	Unknown protein
Niben101Ctg02893g00002	2.61591	1.96688	1.40739	1.4974	=(-0.60607#0.99917)	=(-0.96487#0.99994)	=(-0.78073#0.99998)	DNA gyrase subunit B
Niben101Ctg02900g00001	9.13762	8.06761	5.87377	6.51768	=(-0.37434#0.99917)	=(-0.70811#0.99994)	=(-0.46334#0.99998)	Unknown protein
Niben101Ctg02999g00001	0	0	0	0	NA(NA#NA)	NA(NA#NA)	NA(NA#NA)	Serine/threonine-protein kinase D2
Niben101Ctg03036g00004	0	0	0	0	NA(NA#NA)	NA(NA#NA)	NA(NA#NA)	Patatin-like protein 2
Niben101Ctg03037g00002	0	0	0	0.313458	NA(NA#NA)	NA(NA#NA)	NA(NA#NA)	Cellulose synthase-like protein D2
Niben101Ctg03042g00002	0	0	0	0	NA(NA#NA)	NA(NA#NA)	NA(NA#NA)	Armadillo/beta-catenin-like repeat family protein
Niben101Ctg03116g00001	0	0	0	0	NA(NA#NA)	NA(NA#NA)	NA(NA#NA)	Mannan endo-1,4-beta-mannosidase 1
Niben101Ctg03154g00002	0	0	0	0	NA(NA#NA)	NA(NA#NA)	NA(NA#NA)	product [Oryza sativa Japonica Group
Niben101Ctg03201g00001	1.38192	2.92824	2.26366	1.03035	=(0.8887#0.99917)	=(0.6414#0.99994)	=(-0.39943#0.99998)	GRAS family transcription factor
Niben101Ctg03213g00001	0	0.213107	0	0	NA(NA#NA)	NA(NA#NA)	NA(NA#NA)	phosphatidylinositol-4-phosphate 5-kinase family protein
Niben101Ctg03218g00004	57.1296	64.0996	52.8083	49.9322	=(-0.028583#0.99917)	=(-0.18406#0.99994)	=(-0.17015#0.99998)	ATP-dependent Clp protease ATP-binding subunit ClpC
Niben101Ctg03289t00001	0	0	0	0	NA(NA#NA)	NA(NA#NA)	NA(NA#NA)	ATP-dependent Clp protease ATP-binding subunit ClpC
Niben101Ctg03311g00002	0	0	0	0	NA(NA#NA)	NA(NA#NA)	NA(NA#NA)	Predicted AT-hook DNA-binding family protein
Niben101Ctg03313g00001	0	0	0	0	NA(NA#NA)	NA(NA#NA)	NA(NA#NA)	Predicted AT-hook DNA-binding family protein
Niben101Ctg03354g00001	5.5841	4.84057	2.91043	3.70925	=(-0.40081#0.99917)	=(-1.0107#0.99994)	=(-0.56608#0.99998)	Serine/threonine protein phosphatase 2A 55 kDa regulatory subunit B beta isoform
Niben101Ctg03382g00001	0.740316	0.627481	1.3119	1.00459	=(-0.43323#0.99917)	=(0.75486#0.99994)	=(0.46451#0.99998)	LETM1-like protein
Niben101Ctg03383g00002	0	0.150595	0	0	NA(NA#NA)	NA(NA#NA)	NA(NA#NA)	transmembrane protein, putative [Medicago truncatula
Niben101Ctg03481g00001	1.63172	3.39992	1.6442	2.27097	=(0.86445#0.99011)	=(-0.059586#0.99994)	=(0.50104#0.99998)	Proteasome-associated ATPase
Niben101Ctg03533g00002	4.63932	1.46412	1.13183	2.57587	=(-1.8585#0.9434)	=(-2.1058#0.99994)	=(-0.82473#0.99998)	Delta(8)-fatty-acid desaturase 2
Niben101Ctg03604g00001	0	0	0	0	NA(NA#NA)	NA(NA#NA)	NA(NA#NA)	Unknown protein
Niben101Ctg03618t00001	0	0	0	0	NA(NA#NA)	NA(NA#NA)	NA(NA#NA)	Unknown protein
Niben101Ctg03622g00002	0	0	0	0	NA(NA#NA)	NA(NA#NA)	NA(NA#NA)	Unknown protein
Niben101Ctg03624g00004	0	0	0	0	NA(NA#NA)	NA(NA#NA)	NA(NA#NA)	Protein NRT1/ PTR FAMILY 4.6
Niben101Ctg03632g00004	3.51447	2.48234	4.02982	4.15762	=(-0.69626#0.99917)	=(0.12683#0.99994)	=(0.26657#0.99998)	glutamine synthetase 2
Niben101Ctg03638g00002	0	0	0	0	NA(NA#NA)	NA(NA#NA)	NA(NA#NA)	RNA pyrophosphohydrolase
Niben101Ctg03774g00002	4.26422	3.12264	2.54935	2.68375	=(-0.64417#0.99917)	=(-0.81274#0.99994)	=(-0.64391#0.99998)	Unknown protein
Niben101Ctg03836g00003	1.1422	3.14637	1.19063	2.70245	=(1.2672#0.98191)	=(-0.010677#0.99994)	=(1.2666#0.99998)	Phosphoribosylformylglycinamidine synthase subunit PurL
Niben101Ctg03867g00002	0	0	0	0	NA(NA#NA)	NA(NA#NA)	NA(NA#NA)	Arginine decarboxylase
Niben101Ctg03910g00004	0.157934	0	0.411575	0.0824278	NA(NA#NA)	=(1.3113#0.99994)	=(-0.914#0.99998)	Tubulin alpha-1 chain
Niben101Ctg03947g00003	1.87733	5.75388	3.98374	1.4697	=(1.4212#0.82219)	=(1.0149#0.99994)	=(-0.32904#0.99998)	GTPase Era
Niben101Ctg04052g00001	1.0894	1.48397	0.567794	1.38082	=(0.25127#0.99917)	=(-1.0107#0.99994)	=(0.36611#0.99998)	AP-1 complex subunit beta-1
Niben101Ctg04075g00002	2.01143	3.83592	2.16659	1.9596	=(0.7367#0.99917)	=(0.036629#0.99994)	=(-0.013536#0.99998)	Lysine-specific histone demethylase 1 homolog 1
Niben101Ctg04081g00002	0	0	0	0	NA(NA#NA)	NA(NA#NA)	NA(NA#NA)	Cation/H(+) antiporter 1
Niben101Ctg04093g00001	0	0	0	0	NA(NA#NA)	NA(NA#NA)	NA(NA#NA)	Flap endonuclease 1
Niben101Ctg04140g00001	0	0	0	0	NA(NA#NA)	NA(NA#NA)	NA(NA#NA)	Histidine decarboxylase
Niben101Ctg04206g00001	0.41427	1.14117	0	0.51891	=(1.2672#0.99917)	NA(NA#NA)	=(0.34903#0.99998)	Condensin complex subunit 2, putative isoform 6 [Theobroma cacao] gb|EOX93273.1| Condensin complex subunit 2, putative isoform 6 [Theobroma cacao
Niben101Ctg04240g00002	0.737166	0.180234	0.472874	0.532711	=(-2.2268#0.99917)	=(-0.71112#0.99994)	=(-0.44451#0.99998)	Receptor-like protein kinase
Niben101Ctg04264g00001	0	0.0649118	0	0	NA(NA#NA)	NA(NA#NA)	NA(NA#NA)	Laccase-7
Niben101Ctg04281g00002	0	0	0	0	NA(NA#NA)	NA(NA#NA)	NA(NA#NA)	beta-fructofuranosidase [Solanum tuberosum
Niben101Ctg04298g00001	3.50329	3.35248	7.77485	4.9544	=(-0.25814#0.99917)	=(1.0795#0.99994)	=(0.52412#0.99998)	alpha/beta hydrolase [Bacillus cereus
Niben101Ctg04302g00001	0	0	0	0	NA(NA#NA)	NA(NA#NA)	NA(NA#NA)	30S ribosomal protein S4, chloroplastic
Niben101Ctg04309g00001	5.85285	1.99317	4.73917	3.49106	=(-1.7487#0.75706)	=(-0.37509#0.99994)	=(-0.72135#0.99998)	3-hydroxy-3-methylglutaryl-coenzyme A reductase 1
Niben101Ctg04368g00002	5.13991	9.33538	5.95314	4.68387	=(0.66631#0.96399)	=(0.14133#0.99994)	=(-0.10992#0.99998)	U3 small nucleolar RNA-associated protein 14
Niben101Ctg04390g00002	0	0	0	0	NA(NA#NA)	NA(NA#NA)	NA(NA#NA)	SAUR-like auxin-responsive protein family
Niben101Ctg04408g00002	0	0	0	0	NA(NA#NA)	NA(NA#NA)	NA(NA#NA)	Unknown protein
Niben101Ctg04413g00001	0	0	0	0	NA(NA#NA)	NA(NA#NA)	NA(NA#NA)	G-type lectin S-receptor-like serine/threonine-protein kinase
Niben101Ctg04444g00001	0	0	0	0	NA(NA#NA)	NA(NA#NA)	NA(NA#NA)	BnaC04g14390D [Brassica napus
Niben101Ctg04506g00002	0	0	0	0	NA(NA#NA)	NA(NA#NA)	NA(NA#NA)	Ethylene-responsive transcription factor 15
Niben101Ctg04575t00001	0	0	0	0	NA(NA#NA)	NA(NA#NA)	NA(NA#NA)	Ethylene-responsive transcription factor 15
Niben101Ctg04686g00002	3.55352	5.48123	3.26839	2.78194	=(0.43059#0.99917)	=(-0.19125#0.99994)	=(-0.32904#0.99998)	Scarecrow-like protein 5
Niben101Ctg04754g00003	3.73508	1.07176	2.35229	2.59918	=(-1.9958#0.91987)	=(-0.73766#0.99994)	=(-0.49896#0.99998)	Telomeric repeat-binding factor 2
Niben101Ctg04800g00002	0	0	0	0	NA(NA#NA)	NA(NA#NA)	NA(NA#NA)	Late blight resistance protein, putative [Solanum demissum
Niben101Ctg04861g00002	0	0	0	0	NA(NA#NA)	NA(NA#NA)	NA(NA#NA)	maturase, partial (mitochondrion) [Forsskaolea angustifolia
Niben101Ctg04867g00002	0.789671	0.10458	0.308682	0.927312	=(-3.1113#0.99917)	=(-1.4257#0.99994)	=(0.25592#0.99998)	Leucine-rich repeat protein kinase family protein
Niben101Ctg04900g00001	0	0	0	0	NA(NA#NA)	NA(NA#NA)	NA(NA#NA)	Lysine-specific demethylase 5D
Niben101Ctg04970g00001	13.8226	24.1208	19.7765	13.1553	=(0.60859#0.9118)	=(0.44618#0.99994)	=(-0.047267#0.99998)	UPF0061 protein ORF18
Niben101Ctg05021g00002	15.2176	37.6853	27.5342	14.5285	=(1.1136#0.1502)	=(0.7849#0.95519)	=(-0.042733#0.99998)	Chaperone protein DnaK
Niben101Ctg05086g00002	0.691495	0.366313	0.300339	1.203	=(-1.1113#0.99917)	=(-1.2737#0.99994)	=(0.82297#0.99998)	Pentatricopeptide repeat-containing protein
Niben101Ctg05133g00002	801.511	371.573	483.431	647.819	<(-1.3037#1.68E-16)	=(-0.8#6.76E-08)	=(-0.28301#0.27209)	Pyridoxal biosynthesis lyase PdxS
Niben101Ctg05148g00001	0.160712	0.510813	0.837628	1.34204	=(1.4737#0.99917)	=(2.3113#0.99994)	=(3.086#0.99998)	Somatic embryogenesis receptor kinase 4
Niben101Ctg05178g00001	0.690962	1.0458	0.463022	0.309104	=(0.40327#0.99917)	=(-0.64811#0.99994)	=(-1.1364#0.99998)	Lysine-specific demethylase 5B-B
Niben101Ctg05206g00001	0	0	0	0	NA(NA#NA)	NA(NA#NA)	NA(NA#NA)	5'-3' exoribonuclease 2
Niben101Ctg05239g00001	0	0	0	0.0943029	NA(NA#NA)	NA(NA#NA)	NA(NA#NA)	LOB domain-containing protein 18
Niben101Ctg05305g00003	0.212503	0.112571	0.664537	0.332723	=(-1.1113#0.99917)	=(1.5743#0.99994)	=(0.67096#0.99998)	Cyclin-T1-5
Niben101Ctg05445g00003	0.175242	0	0	0.0914609	NA(NA#NA)	NA(NA#NA)	=(-0.914#0.99998)	Actin-2
Niben101Ctg05484g00004	0	0.362783	0.142773	0.0714845	NA(NA#NA)	NA(NA#NA)	NA(NA#NA)	Ankyrin repeat domain-containing protein 35
Niben101Ctg05524g00001	0	0	0	0	NA(NA#NA)	NA(NA#NA)	NA(NA#NA)	NADH-ubiquinone oxidoreductase chain 2
Niben101Ctg05535g00001	0	0	0	0	NA(NA#NA)	NA(NA#NA)	NA(NA#NA)	Ubiquinone/menaquinone biosynthesis C-methyltransferase UbiE
Niben101Ctg05650g00003	6.51785	8.4271	8.11848	6.51521	=(0.17598#0.99917)	=(0.24623#0.99994)	=(0.023536#0.99998)	Tubby-like F-box protein 10
Niben101Ctg05667g00001	2.85042	2.05357	3.26839	2.97533	=(-0.66769#0.99917)	=(0.12683#0.99994)	=(0.086#0.99998)	Auxin response factor 2
Niben101Ctg05734g00002	0	0	0	0	NA(NA#NA)	NA(NA#NA)	NA(NA#NA)	50S ribosomal protein L2
Niben101Ctg05773g00001	0	0	0.372904	0	NA(NA#NA)	NA(NA#NA)	NA(NA#NA)	Arginine decarboxylase
Niben101Ctg05793g00004	1.73264	1.68272	1.88135	2.78822	=(-0.23683#0.99917)	=(0.048217#0.99994)	=(0.71049#0.99998)	U-box domain-containing protein 4
Niben101Ctg05805g00003	0.39002	0	0	0.271408	NA(NA#NA)	NA(NA#NA)	=(-0.49896#0.99998)	L-ascorbate oxidase homolog
Niben101Ctg05854t00001	0	0	0	0	NA(NA#NA)	NA(NA#NA)	NA(NA#NA)	L-ascorbate oxidase homolog
Niben101Ctg05879g00002	0	0	0	0	NA(NA#NA)	NA(NA#NA)	NA(NA#NA)	NAC transcription factor 29
Niben101Ctg05921g00001	0.754729	0	0	0.492378	NA(NA#NA)	NA(NA#NA)	=(-0.59207#0.99998)	E3 ubiquitin-protein ligase RHA2A
Niben101Ctg05972g00002	0	0	0	0	NA(NA#NA)	NA(NA#NA)	NA(NA#NA)	BnaC07g05230D [Brassica napus
Niben101Ctg06009g00001	0.859209	1.92178	1.39321	2.39164	=(0.9667#0.99917)	=(0.62675#0.99994)	=(1.501#0.99998)	Unknown protein
Niben101Ctg06012g00001	0	0	0	0	NA(NA#NA)	NA(NA#NA)	NA(NA#NA)	Unknown protein
Niben101Ctg06026g00002	1.08781	1.84402	0.907146	0.681291	=(0.56677#0.99917)	=(-0.3326#0.99994)	=(-0.65097#0.99998)	U4/U6 small nuclear ribonucleoprotein PRP4-like protein
Niben101Ctg06060g00001	0.06198	0.262666	0	0.258785	=(1.8887#0.99917)	NA(NA#NA)	=(2.086#0.99998)	YELLOW STRIPE like 2
Niben101Ctg06101g00002	0	0	0	0.096763	NA(NA#NA)	NA(NA#NA)	NA(NA#NA)	O-methyltransferase 4
Niben101Ctg06104g00002	0	0	0	0	NA(NA#NA)	NA(NA#NA)	NA(NA#NA)	Unknown protein
Niben101Ctg06116g00002	0.150149	0.318159	0.313029	0.626915	=(0.8887#0.99917)	=(0.98932#0.99994)	=(2.086#0.99998)	GDP-mannose transporter, putative [Theobroma cacao] gb|EOX92556.1| GDP-mannose transporter, putative [Theobroma cacao
Niben101Ctg06121g00002	1.52294	3.94416	2.76343	1.82519	=(1.1782#0.92302)	=(0.78902#0.99994)	=(0.28531#0.99998)	Zinc finger CCCH domain-containing protein 49
Niben101Ctg06127g00002	12.8611	6.11362	9.07354	11.2809	=(-1.2676#0.65476)	=(-0.57386#0.99994)	=(-0.16502#0.99998)	Pentatricopeptide repeat-containing protein
Niben101Ctg06133g00002	0.0596673	0	0.124394	0	NA(NA#NA)	=(0.98932#0.99994)	NA(NA#NA)	Actin-1/2
Niben101Ctg06174g00001	0	0	0	0	NA(NA#NA)	NA(NA#NA)	NA(NA#NA)	extensin-like protein Dif54 precursor [Solanum lycopersicum] emb|CAA67814.1| extensin-like protein Dif54 [Solanum lycopersicum
Niben101Ctg06260g00001	0	0	0.535974	0.107342	NA(NA#NA)	NA(NA#NA)	NA(NA#NA)	Germacrene A synthase
Niben101Ctg06292g00001	0.680461	0.480624	0.472874	0	=(-0.69626#0.99917)	=(-0.59564#0.99994)	NA(NA#NA)	Pentatricopeptide repeat-containing protein
Niben101Ctg06296g00002	0	0.186688	0	0	NA(NA#NA)	NA(NA#NA)	NA(NA#NA)	heat shock transcription factor A2
Niben101Ctg06307g00001	3.92368	61.9637	25.7749	9.89133	>(3.7865#9.27E-06)	=(2.6451#0.090155)	=(1.3581#0.99998)	Phosphoenolpyruvate carboxykinase [ATP
Niben101Ctg06395g00002	0.0893343	0.189296	0.279365	0.186499	=(0.8887#0.99917)	=(1.5743#0.99994)	=(1.086#0.99998)	5-methyltetrahydropteroyltriglutamate--homocysteine methyltransferase
Niben101Ctg06417g00002	4.03223	0.819301	2.70616	2.88284	=(-2.4938#0.72346)	=(-0.64591#0.99994)	=(-0.45997#0.99998)	Phenylalanine ammonia-lyase 3
Niben101Ctg06453g00003	2.99109	9.3445	5.27646	4.8834	=(1.4488#0.69759)	=(0.74832#0.99994)	=(0.73134#0.99998)	SET domain protein 2 isoform 2 [Theobroma cacao] gb|EOX99203.1| SET domain protein 2 isoform 2 [Theobroma cacao
Niben101Ctg06459g00001	0	0	0	0	NA(NA#NA)	NA(NA#NA)	NA(NA#NA)	Polygalacturonase
Niben101Ctg06481g00003	0.0692244	2.49362	1.44319	1.08387	=(4.9762#0.7522)	=(4.3113#0.99994)	=(3.9929#0.99998)	Pathogen-related protein
Niben101Ctg06502g00001	47.6302	57.924	59.1309	53.4949	=(0.087626#0.99917)	=(0.24145#0.99994)	=(0.19165#0.99998)	Calcium-binding EF-hand family protein
Niben101Ctg06549g00002	3.19817	1.18891	1.3452	2.86979	=(-1.6223#0.94789)	=(-1.32#0.99994)	=(-0.13218#0.99998)	magnesium-protoporphyrin IX methyltransferase
Niben101Ctg06563g00001	0	0	0	0	NA(NA#NA)	NA(NA#NA)	NA(NA#NA)	Eukaryotic aspartyl protease family protein
Niben101Ctg06620g00001	0	0	0	0	NA(NA#NA)	NA(NA#NA)	NA(NA#NA)	Protein kinase superfamily protein
Niben101Ctg06624g00001	0	0	0	0	NA(NA#NA)	NA(NA#NA)	NA(NA#NA)	Basic blue protein
Niben101Ctg06629t00001	0	0	0	0	NA(NA#NA)	NA(NA#NA)	NA(NA#NA)	Basic blue protein
Niben101Ctg06687g00001	0	0.266803	0	0.13143	NA(NA#NA)	NA(NA#NA)	NA(NA#NA)	Fatty acid amide hydrolase
Niben101Ctg06726g00003	0	0	0.820812	0	NA(NA#NA)	NA(NA#NA)	NA(NA#NA)	Terpenoid synthase 18
Niben101Ctg06797g00003	0.720308	1.14473	0.750847	0.6015	=(0.47366#0.99917)	=(-0.010677#0.99994)	=(-0.23593#0.99998)	nucleic acid binding
Niben101Ctg06807g00002	1.42457	2.03757	6.38538	1.7844	=(0.32166#0.99917)	=(2.0937#0.99994)	=(0.34903#0.99998)	Calmodulin-binding protein
Niben101Ctg06829g00002	0.469628	0.149269	0.440585	0.686293	=(-1.8483#0.99917)	=(-0.16268#0.99994)	=(0.57143#0.99998)	S-adenosylmethionine synthase 5
Niben101Ctg06858g00001	0.610761	0	0.578778	1.2171	NA(NA#NA)	=(-0.14818#0.99994)	=(1.0189#0.99998)
Niben101Ctg06879g00004	1002.34	113.334	596.14	907.261	<(-3.3394#3.60E-91)	=(-0.82023#1.48E-11)	=(-0.11966#0.99998)	Chlorophyll a-b binding protein 7, chloroplastic
Niben101Ctg06906g00002	84.9883	50.4076	68.0128	82.2217	=(-0.94828#0.38616)	=(-0.39204#0.99994)	=(-0.023625#0.99998)	ATP-dependent zinc metalloprotease FtsH
Niben101Ctg07025g00001	0.389071	1.48397	0.324454	0.0812244	=(1.7367#0.99917)	=(-0.3326#0.99994)	=(-2.2359#0.99998)	RING/U-box superfamily protein, putative [Theobroma cacao] gb|EOY27427.1| RING/U-box superfamily protein, putative [Theobroma cacao
Niben101Ctg07034g00003	2.83629	2.38328	0.866574	3.62417	=(-0.44572#0.99917)	=(-1.7812#0.99994)	=(0.37777#0.99998)	Aquaporin-like superfamily protein
Niben101Ctg07039g00001	0	0	0.122116	0	NA(NA#NA)	NA(NA#NA)	NA(NA#NA)	Nucleotide-sugar transporter family protein
Niben101Ctg07067g00001	0.0759659	0.402422	0.0791867	0.396476	=(2.2106#0.99917)	=(-0.010677#0.99994)	=(2.4079#0.99998)	Unknown protein
Niben101Ctg07107g00002	12.2919	24.2373	17.2027	6.77169	=(0.78486#0.78151)	=(0.41434#0.99994)	=(-0.836#0.99998)	Elongation factor G
Niben101Ctg07138g00001	1.87812	1.13705	1.78994	1.23227	=(-0.91866#0.99917)	=(-0.13996#0.99994)	=(-0.58385#0.99998)	myb-like DNA-binding domain protein [Medicago truncatula
Niben101Ctg07155g00003	0.52552	3.18159	1.0956	0.313458	=(2.4033#0.84888)	=(0.98932#0.99994)	=(-0.72135#0.99998)	ABC transporter ATP-binding protein YxdL
Niben101Ctg07164g00002	8.8947	13.0963	8.31736	9.0797	=(0.36348#0.98573)	=(-0.1674#0.99994)	=(0.05382#0.99998)	BnaA06g38700D [Brassica napus
Niben101Ctg07204g00002	3.64348	25.3057	12.9881	9.76612	>(2.6014#0.0043416)	=(1.7632#0.4418)	=(1.4466#0.99998)	Dual specificity protein phosphatase 4
Niben101Ctg07261g00001	8.60325	8.52053	10.9176	6.44238	=(-0.2086#0.99917)	=(0.27312#0.99994)	=(-0.39317#0.99998)	Glucosidase 2 subunit beta
Niben101Ctg07269g00001	0	0	0	0	NA(NA#NA)	NA(NA#NA)	NA(NA#NA)	Leucine-rich repeat-containing protein 40
Niben101Ctg07284g00001	8.9465	21.7035	12.8557	15.797	=(1.0839#0.22301)	=(0.45243#0.99994)	=(0.84438#0.99998)	product [Oryza sativa Japonica Group
Niben101Ctg07326g00002	0	0	0	0	NA(NA#NA)	NA(NA#NA)	NA(NA#NA)	maturase, partial (mitochondrion) [Freycinetia sp. RBGB 20080174-10
Niben101Ctg07375g00004	1.9501	2.0661	1.62622	1.62845	=(-0.1113#0.99917)	=(-0.3326#0.99994)	=(-0.23593#0.99998)	Polyadenylate-binding protein 2
Niben101Ctg07402g00001	13.8236	37.4834	27.9645	15.5299	=(1.2445#0.35498)	=(0.94588#0.99994)	=(0.19204#0.99998)	Ubiquitin-like domain-containing CTD phosphatase
Niben101Ctg07414g00002	14.6035	13.306	15.2988	18.7495	=(-0.32889#0.99917)	=(-0.0034813#0.99994)	=(0.38466#0.99998)	Homeobox-leucine zipper protein family
Niben101Ctg07461g00001	0	0	0	0.0951089	NA(NA#NA)	NA(NA#NA)	NA(NA#NA)	RING/U-box superfamily protein
Niben101Ctg07470g00002	1.59908	1.16841	2.4141	1.38138	=(-0.64735#0.99917)	=(0.52366#0.99994)	=(-0.18702#0.99998)	Pentatricopeptide repeat-containing protein
Niben101Ctg07479g00001	6.25976	9.04376	6.16924	5.94008	=(0.33616#0.99917)	=(-0.091597#0.99994)	=(-0.051504#0.99998)	MATH domain-containing protein [Arabidopsis thaliana] gb|AEE27681.1| MATH domain-containing protein [Arabidopsis thaliana
Niben101Ctg07566g00002	0.0446048	0.23629	0	0.0465596	=(2.2106#0.99917)	NA(NA#NA)	=(0.086#0.99998)	Protein of unknown function (DUF1644
Niben101Ctg07590g00002	0.907281	0.0801039	0.394062	0	=(-3.6963#0.99867)	=(-1.2737#0.99994)	NA(NA#NA)	Receptor like protein kinase S.2
Niben101Ctg07627g00003	0	0	0	0	NA(NA#NA)	NA(NA#NA)	NA(NA#NA)	fatty acid hydroxylase superfamily protein [Medicago truncatula
Niben101Ctg07639g00001	0	0	0	0	NA(NA#NA)	NA(NA#NA)	NA(NA#NA)	Leucine-rich repeat receptor-like protein kinase family protein
Niben101Ctg07676g00002	0	0	0.0673487	0.134882	NA(NA#NA)	NA(NA#NA)	NA(NA#NA)	F-box family protein
Niben101Ctg07678t00001	0	0	0	0	NA(NA#NA)	NA(NA#NA)	NA(NA#NA)	F-box family protein
Niben101Ctg07683g00002	0.390815	28.2941	17.5854	25.4964	>(5.9832#0.0015596)	=(5.4212#0.043165)	=(6.0518#0.021439)	Terpenoid synthase 6
Niben101Ctg07700g00001	0.720308	0.457891	1.50169	0.150375	=(-0.84827#0.99917)	=(0.98932#0.99994)	=(-2.2359#0.99998)	TPA: hypothetical protein ZEAMMB73_196696 [Zea mays
Niben101Ctg07707g00002	2.58751	2.96073	2.26566	3.24109	=(-0.00026966#0.99917)	=(-0.26222#0.99994)	=(0.34903#0.99998)	Endoplasmic reticulum metallopeptidase 1
Niben101Ctg07719g00001	0	0	0	0	NA(NA#NA)	NA(NA#NA)	NA(NA#NA)	disease resistance protein RPP13 variant [Arabidopsis thaliana
Niben101Ctg07755g00002	0	0	0	0	NA(NA#NA)	NA(NA#NA)	NA(NA#NA)	1-aminocyclopropane-1-carboxylate oxidase homolog 12
Niben101Ctg07759t00001	0	0	0	0	NA(NA#NA)	NA(NA#NA)	NA(NA#NA)	1-aminocyclopropane-1-carboxylate oxidase homolog 12
Niben101Ctg07768g00003	0	0	0	0	NA(NA#NA)	NA(NA#NA)	NA(NA#NA)	Acetyl-CoA carboxylase 2
Niben101Ctg07784g00001	0	0	0	0.247283	NA(NA#NA)	NA(NA#NA)	NA(NA#NA)	Soluble inorganic pyrophosphatase
Niben101Ctg07850g00002	7.42431	7.26085	6.54846	6.16	=(-0.22678#0.99917)	=(-0.25168#0.99994)	=(-0.24521#0.99998)	Eukaryotic translation initiation factor 2 subunit alpha [Aegilops tauschii
Niben101Ctg07884g00002	0	0	0	0	NA(NA#NA)	NA(NA#NA)	NA(NA#NA)	Unknown protein
Niben101Ctg07888g00003	0.6333	0	0	0.385615	NA(NA#NA)	NA(NA#NA)	=(-0.69161#0.99998)	1-aminocyclopropane-1-carboxylate oxidase 5
Niben101Ctg07933g00004	0.0850576	0	0	0	NA(NA#NA)	NA(NA#NA)	NA(NA#NA)	cys met metabolism pyridoxal-phosphate-dependent enzyme [Nannochloropsis gaditana
Niben101Ctg07960g00001	0	0.569478	0.186765	0.748084	NA(NA#NA)	NA(NA#NA)	NA(NA#NA)	Auxin response factor 2
Niben101Ctg07961g00001	0.12641	0.133929	0.131769	0	=(-0.1113#0.99917)	=(-0.010677#0.99994)	NA(NA#NA)	Pentatricopeptide repeat-containing protein
Niben101Ctg08008g00002	0	0	0	0	NA(NA#NA)	NA(NA#NA)	NA(NA#NA)	SAUR-like auxin-responsive protein family
Niben101Ctg08039g00001	0.473802	0	0	0	NA(NA#NA)	NA(NA#NA)	NA(NA#NA)	Expansin-A1
Niben101Ctg08063g00002	0.0900892	0.238619	0.140863	0.0940373	=(1.2106#0.99917)	=(0.57429#0.99994)	=(0.086#0.99998)	Unknown protein
Niben101Ctg08087g00001	0	0	0	0	NA(NA#NA)	NA(NA#NA)	NA(NA#NA)	NAC transcription factor [Nicotiana tabacum
Niben101Ctg08121g00003	0	0	0	0	NA(NA#NA)	NA(NA#NA)	NA(NA#NA)	GDSL esterase/lipase
Niben101Ctg08138g00001	15.7691	19.944	15.2048	13.8883	=(0.1442#0.99917)	=(-0.12315#0.99994)	=(-0.15911#0.99998)
Niben101Ctg08154g00002	13.2245	6.00475	10.9719	14.2266	=(-1.3337#0.91501)	=(-0.33998#0.99994)	=(0.1295#0.99998)	Katanin p60 ATPase-containing subunit A-like 1
Niben101Ctg08235g00001	2.58098	2.73449	2.10553	2.22555	=(-0.1113#0.99917)	=(-0.36431#0.99994)	=(-0.18963#0.99998)	exportin 1B
Niben101Ctg08283g00001	0	0	0	0	NA(NA#NA)	NA(NA#NA)	NA(NA#NA)	BnaUnng00820D [Brassica napus] emb|CDY19656.1| BnaC09g29120D [Brassica napus] emb|CDX95222.1| BnaC09g16480D [Brassica napus] emb|CDX71647.1| BnaC09g26880D [Brassica napus
Niben101Ctg08285g00001	1.00791	1.88929	1.93964	0.687897	=(0.71182#0.99917)	=(0.87385#0.99994)	=(-0.52698#0.99998)	Eukaryotic translation initiation factor 4G
Niben101Ctg08286g00001	15.1411	20.625	13.5283	8.38613	=(0.25127#0.99917)	=(-0.23307#0.99994)	=(-0.82827#0.99998)	TPA: hypothetical protein ZEAMMB73_234053 [Zea mays
Niben101Ctg08315g00001	11.7565	4.64453	9.45085	9.77578	=(-1.5345#0.81082)	=(-0.38553#0.99994)	=(-0.24205#0.99998)	Dihydrolipoyllysine-residue succinyltransferase component of 2-oxoglutarate dehydrogenase complex
Niben101Ctg08336g00002	0	0.987649	0.149496	0.523952	NA(NA#NA)	NA(NA#NA)	NA(NA#NA)	Unknown protein
Niben101Ctg08373g00001	0	0.77009	0	0	NA(NA#NA)	NA(NA#NA)	NA(NA#NA)	purine permease 11
Niben101Ctg08400g00001	0	0	0.05317	0	NA(NA#NA)	NA(NA#NA)	NA(NA#NA)	PLC-like phosphodiesterases superfamily protein
Niben101Ctg08402g00001	0	0	0	0	NA(NA#NA)	NA(NA#NA)	NA(NA#NA)	BnaUnng00820D [Brassica napus] emb|CDY19656.1| BnaC09g29120D [Brassica napus] emb|CDX95222.1| BnaC09g16480D [Brassica napus] emb|CDX71647.1| BnaC09g26880D [Brassica napus
Niben101Ctg08407g00002	0	0	0	0	NA(NA#NA)	NA(NA#NA)	NA(NA#NA)	Mannan endo-1,4-beta-mannosidase 1
Niben101Ctg08408g00001	0	0	0	0	NA(NA#NA)	NA(NA#NA)	NA(NA#NA)	F-box protein
Niben101Ctg08464g00003	17.0971	12.5733	11.2523	10.2179	=(-0.63805#0.99917)	=(-0.67411#0.99994)	=(-0.71853#0.99998)	Receptor-like protein kinase
Niben101Ctg08516g00003	0	0	0	0	NA(NA#NA)	NA(NA#NA)	NA(NA#NA)	GRAM domain protein/ABA-responsive-like protein [Medicago truncatula
Niben101Ctg08518g00003	0	0	0	0	NA(NA#NA)	NA(NA#NA)	NA(NA#NA)	Spermidine synthase 1
Niben101Ctg08558g00002	0	0	0	0.0728892	NA(NA#NA)	NA(NA#NA)	NA(NA#NA)	Chaperone protein DnaJ
Niben101Ctg08577g00001	0.237782	1.51155	0.867521	0.744608	=(2.4737#0.99917)	=(1.7967#0.99994)	=(1.671#0.99998)	mitogen-activated protein kinase 3
Niben101Ctg08589g00004	0	0	0	0	NA(NA#NA)	NA(NA#NA)	NA(NA#NA)	CTP synthase family protein
Niben101Ctg08590g00001	0	14.6906	0.110756	0.110908	=(4.0473#0.028172)	NA(NA#NA)	NA(NA#NA)	cytochrome P450, family 76, subfamily C, polypeptide 4
Niben101Ctg08648t00001	0	0	0	0	NA(NA#NA)	NA(NA#NA)	NA(NA#NA)	cytochrome P450, family 76, subfamily C, polypeptide 4
Niben101Ctg08674g00002	0	0	0.138907	0.139097	NA(NA#NA)	NA(NA#NA)	NA(NA#NA)	tetrahydrocannabinolic acid synthase [Cannabis sativa
Niben101Ctg08678g00001	0	0	0	0	NA(NA#NA)	NA(NA#NA)	NA(NA#NA)	Domain of Uncharacterized protein function, putative isoform 1 [Theobroma cacao] gb|EOX92163.1| Domain of Uncharacterized protein function, putative isoform 1 [Theobroma cacao
Niben101Ctg08688g00001	243.819	120.282	170.812	231.79	<(-1.214#1.34E-05)	=(-0.58398#0.097696)	=(-0.048872#0.99998)	MLP-like protein 34
Niben101Ctg08693g00002	3.86939	1.25496	1.0701	1.60734	=(-1.8191#0.77844)	=(-1.9249#0.99994)	=(-1.2433#0.99998)	hydroxyproline-rich glycoprotein family protein
Niben101Ctg08696g00001	0	0	0	0	NA(NA#NA)	NA(NA#NA)	NA(NA#NA)	Unknown protein
Niben101Ctg08752g00001	0	0.522296	0.128469	0.257289	NA(NA#NA)	NA(NA#NA)	NA(NA#NA)	product [Oryza sativa Japonica Group
Niben101Ctg08762g00001	0	0	0	0	NA(NA#NA)	NA(NA#NA)	NA(NA#NA)	orf118 (mitochondrion) [Phoenix dactylifera] gb|AEM43940.1| orf118 (mitochondrion) [Phoenix dactylifera
Niben101Ctg08816t00001	0	0	0	0	NA(NA#NA)	NA(NA#NA)	NA(NA#NA)	orf118 (mitochondrion) [Phoenix dactylifera] gb|AEM43940.1| orf118 (mitochondrion) [Phoenix dactylifera
Niben101Ctg08818g00002	0	0	0	0	NA(NA#NA)	NA(NA#NA)	NA(NA#NA)	Zeatin O-glucosyltransferase
Niben101Ctg08837g00003	0.642847	0.340542	0.335051	0.67102	=(-1.1113#0.99917)	=(-1.0107#0.99994)	=(0.086#0.99998)	K+ efflux antiporter 2
Niben101Ctg08878g00004	0	0	0	0	NA(NA#NA)	NA(NA#NA)	NA(NA#NA)	Peroxidase 25
Niben101Ctg08893g00001	0	0	0	0	NA(NA#NA)	NA(NA#NA)	NA(NA#NA)	Signal recognition particle 54 kDa protein 2
Niben101Ctg08897g00002	2.98852	5.29289	4.32412	3.53853	=(0.62996#0.96856)	=(0.46239#0.99994)	=(0.26784#0.99998)	RNA-binding protein, putative [Medicago truncatula
Niben101Ctg08959g00003	0.22682	0	0	0.11838	NA(NA#NA)	NA(NA#NA)	=(-0.914#0.99998)	hydroxyproline-rich glycoprotein family protein
Niben101Ctg08975g00001	0	0	0	0	NA(NA#NA)	NA(NA#NA)	NA(NA#NA)	Transcription factor, putative [Medicago truncatula
Niben101Ctg09012g00002	1.18451	3.87897	3.19906	2.64143	=(1.5167#0.84829)	=(1.3628#0.99994)	=(1.1812#0.99998)	Mediator of RNA polymerase II transcription subunit 14
Niben101Ctg09057g00001	17.1415	22.3651	20.5982	17.6442	=(0.18909#0.99917)	=(0.19444#0.99994)	=(0.065822#0.99998)	Sorting nexin 2A
Niben101Ctg09102g00003	0.940637	0.79727	2.01006	1.52188	=(-0.43323#0.99917)	=(1.0249#0.99994)	=(0.71827#0.99998)	DNA (cytosine-5)-methyltransferase 3A
Niben101Ctg09105g00002	10.054	22.2198	20.1543	12.774	=(0.94942#0.32535)	=(0.93274#0.78961)	=(0.36956#0.99998)	Eukaryotic peptide chain release factor subunit 1-3
Niben101Ctg09111t00001	0	0	0	0	NA(NA#NA)	NA(NA#NA)	NA(NA#NA)	Eukaryotic peptide chain release factor subunit 1-3
Niben101Ctg09115g00002	41.889	33.1474	32.1297	48.5629	=(-0.53234#0.9434)	=(-0.45325#0.99994)	=(0.2374#0.99998)	conserved hypothetical protein [Medicago truncatula] gb|AES64401.2| hypothetical protein [Medicago truncatula
Niben101Ctg09119g00002	0	0	0	0	NA(NA#NA)	NA(NA#NA)	NA(NA#NA)	Protein of unknown function, DUF584
Niben101Ctg09123g00001	0.255343	0	0.133084	0.0666332	NA(NA#NA)	=(-1.0107#0.99994)	=(-1.914#0.99998)	GRAS family transcription factor family protein
Niben101Ctg09152g00001	0	0	0	0	NA(NA#NA)	NA(NA#NA)	NA(NA#NA)	Nucleolar protein 6
Niben101Ctg09156g00001	0.0467568	0.0990759	0	0.195224	=(0.8887#0.99917)	NA(NA#NA)	=(2.086#0.99998)	Receptor-like protein kinase
Niben101Ctg09170g00001	0	0.35856	0	0	NA(NA#NA)	NA(NA#NA)	NA(NA#NA)	Proteinase inhibitor I-B
Niben101Ctg09175g00001	2.04356	0.757788	0.852079	0.853246	=(-1.6259#0.99917)	=(-1.3326#0.99994)	=(-1.2359#0.99998)	Arf GTPase activating protein [Medicago truncatula
Niben101Ctg09236g00002	0	0.113514	0	0	NA(NA#NA)	NA(NA#NA)	NA(NA#NA)	Glucan endo-1,3-beta-glucosidase 14
Niben101Ctg09240g00002	0	0	0	0	NA(NA#NA)	NA(NA#NA)	NA(NA#NA)	ABC transporter ATP-binding protein YxdL
Niben101Ctg09243g00001	0	0.168577	0.331717	0	NA(NA#NA)	NA(NA#NA)	NA(NA#NA)	Unknown protein
Niben101Ctg09256g00003	0	0	0	0	NA(NA#NA)	NA(NA#NA)	NA(NA#NA)	Unknown protein
Niben101Ctg09288g00001	0	0	0	0	NA(NA#NA)	NA(NA#NA)	NA(NA#NA)	Cinnamyl alcohol dehydrogenase 7
Niben101Ctg09289g00001	0	0	0	0	NA(NA#NA)	NA(NA#NA)	NA(NA#NA)	Histidine decarboxylase
Niben101Ctg09330g00002	0.251824	1.60082	0.700002	0	=(2.4737#0.98166)	=(1.4044#0.99994)	NA(NA#NA)	50S ribosomal protein L28
Niben101Ctg09383g00002	40.4132	52.5201	51.0671	32.928	=(0.18339#0.99648)	=(0.26699#0.99994)	=(-0.27139#0.99998)	RAB5-interacting protein isoform a [Zea mays
Niben101Ctg09403g00001	760.862	96.862	125.671	347.116	<(-3.1683#7.04E-24)	<(-2.6686#2.56E-20)	<(-1.1081#8.92E-06)	Unknown protein
Niben101Ctg09408g00001	0	0	0	0	NA(NA#NA)	NA(NA#NA)	NA(NA#NA)	Galactosyltransferase family protein
Niben101Ctg09430g00001	1.92854	0.510813	1.34021	1.34204	=(-2.1113#0.99917)	=(-0.59564#0.99994)	=(-0.49896#0.99998)	Exocyst complex component 1
Niben101Ctg09456g00004	0.292738	0.0775377	0.152575	0	=(-2.1113#0.99917)	=(-1.0107#0.99994)	NA(NA#NA)	DEMETER-like protein 2
Niben101Ctg09466g00002	29.4177	21.2549	23.4442	24.3684	=(-0.66355#0.8363)	=(-0.39804#0.99994)	=(-0.24756#0.99998)	Endoglucanase 9
Niben101Ctg09468g00002	0.571101	3.52958	5.95314	2.28516	=(2.433#0.87733)	=(3.3113#0.99994)	=(2.0246#0.99998)	Rubber elongation factor protein
Niben101Ctg09495g00001	0	0	0	0	NA(NA#NA)	NA(NA#NA)	NA(NA#NA)	Protein of unknown function (DUF604
Niben101Ctg09509g00002	2.39584	1.71191	1.91662	1.86109	=(-0.67958#0.99917)	=(-0.39255#0.99994)	=(-0.34026#0.99998)	3-hydroxyisobutyrate dehydrogenase
Niben101Ctg09534g00001	6.34316	3.66204	4.1969	4.0837	=(-0.98721#0.92798)	=(-0.66646#0.99994)	=(-0.6112#0.99998)	Bifunctional arginine demethylase and lysyl-hydroxylase JMJD6
Niben101Ctg09567g00001	8.97794	13.0646	8.60689	8.88212	=(0.34655#0.90903)	=(-0.13147#0.99994)	=(0.0086411#0.99998)	Importin subunit beta-1
Niben101Ctg09569g00003	0	0.0479943	0	0	NA(NA#NA)	NA(NA#NA)	NA(NA#NA)	Zinc finger protein 772
Niben101Ctg09570g00001	0.190367	0.20169	0	0.298065	=(-0.1113#0.99917)	NA(NA#NA)	=(0.67096#0.99998)	RING/FYVE/PHD zinc finger superfamily protein
Niben101Ctg09585g00002	0.0820043	0	0	0	NA(NA#NA)	NA(NA#NA)	NA(NA#NA)	receptor lectin kinase
Niben101Ctg09587g00004	4.83339	4.25942	3.90822	3.112	=(-0.37703#0.99917)	=(-0.3771#0.99994)	=(-0.61107#0.99998)	Zinc finger protein 235
Niben101Ctg09615g00003	0.34023	0	0.398987	0.310748	NA(NA#NA)	=(0.15925#0.99994)	=(-0.10665#0.99998)	IQ-domain 6
Niben101Ctg09634g00002	0	0	0	0	NA(NA#NA)	NA(NA#NA)	NA(NA#NA)	tRNA dimethylallyltransferase 2
Niben101Ctg09661g00001	0	0	0.233948	0	NA(NA#NA)	NA(NA#NA)	NA(NA#NA)	expressed protein [Oryza sativa Japonica Group
Niben101Ctg09670g00003	5.82581	1.10676	3.09922	3.73255	=(-2.5908#0.40377)	=(-0.98113#0.99994)	=(-0.61818#0.99998)	Domain of Uncharacterized protein function isoform 5 [Theobroma cacao] gb|EOY34504.1| Domain of Uncharacterized protein function isoform 5 [Theobroma cacao
Niben101Ctg09679g00001	0.973163	14.669	8.06927	5.81783	=(3.7193#0.015777)	=(2.9811#0.34729)	=(2.6038#0.99998)	Ammonium transporter 1 member 1
Niben101Ctg09680g00002	1.25854	1.17653	1.00321	0.850036	=(-0.29187#0.99917)	=(-0.3977#0.99994)	=(-0.54203#0.99998)	Unknown protein
Niben101Ctg09684g00002	3.73327	9.22909	3.1781	5.06594	=(1.1111#0.75188)	=(-0.30286#0.99994)	=(0.46451#0.99998)	L-ascorbate oxidase
Niben101Ctg09725g00001	0	0	0	0	NA(NA#NA)	NA(NA#NA)	NA(NA#NA)	Unknown protein
Niben101Ctg09801g00001	0	0	0	0	NA(NA#NA)	NA(NA#NA)	NA(NA#NA)	Unknown protein
Niben101Ctg09829g00002	0	0.815078	0.114562	0.229438	NA(NA#NA)	NA(NA#NA)	NA(NA#NA)	Cysteine-rich receptor-like protein kinase 11
Niben101Ctg09831g00001	0	0	0	0	NA(NA#NA)	NA(NA#NA)	NA(NA#NA)	Carbonic anhydrase
Niben101Ctg09857g00002	0.152294	0.161352	0.476251	1.58968	=(-0.1113#0.99917)	=(1.5743#0.99994)	=(3.4079#0.99998)	haloacid dehalogenase-like hydrolase superfamily protein, partial [Arabidopsis thaliana
Niben101Ctg09867g00003	1.34603	4.33532	2.46945	1.06781	=(1.4928#0.82259)	=(0.8049#0.99994)	=(-0.30993#0.99998)	Protein tesmin/TSO1-like CXC 2
Niben101Ctg09915g00003	4.7692	3.86396	4.5035	5.09534	=(-0.49832#0.99917)	=(-0.15328#0.99994)	=(0.11955#0.99998)	translation initiation factor 3 (IF-3) family protein
Niben101Ctg09960g00002	0	0.0337154	0	0	NA(NA#NA)	NA(NA#NA)	NA(NA#NA)	Ankyrin repeat-containing protein
Niben101Ctg09972g00002	0	0.451786	0.444501	0.44511	NA(NA#NA)	NA(NA#NA)	NA(NA#NA)	Unknown protein
Niben101Ctg10012g00001	1.38674	0.459132	0.813112	1.26657	=(-1.7894#0.99917)	=(-0.84075#0.99994)	=(-0.10665#0.99998)	Chromophore lyase CRL, chloroplastic
Niben101Ctg10016g00001	0.405344	0.4724	1.01407	0.634662	=(0.026203#0.99917)	=(1.2524#0.99994)	=(0.67096#0.99998)	conserved hypothetical protein [Ricinus communis] gb|EEF34636.1| conserved hypothetical protein [Ricinus communis
Niben101Ctg10063g00002	54.7938	40.2026	35.7466	45.756	=(-0.64138#0.82782)	=(-0.68679#0.99835)	=(-0.23593#0.99998)	PGR5-like protein [Medicago truncatula] gb|AES67610.1| PGR5-like protein 1A, putative [Medicago truncatula
Niben101Ctg10118g00001	0.710704	1.50595	0.83344	1.39097	=(0.8887#0.99917)	=(0.15925#0.99994)	=(0.99289#0.99998)	Lipase member K
Niben101Ctg10121g00001	0.288123	0	0.233597	0.133667	NA(NA#NA)	=(-0.37325#0.99994)	=(-1.0839#0.99998)	C2 calcium/lipid-binding plant phosphoribosyltransferase family protein
Niben101Ctg10142g00003	6.79497	5.75931	9.53852	7.09276	=(-0.43323#0.99917)	=(0.41872#0.99994)	=(0.086#0.99998)	Silencing defective 5, putative isoform 1 [Theobroma cacao] gb|EOY12915.1| Silencing defective 5, putative isoform 1 [Theobroma cacao
Niben101Ctg10156g00002	15.7027	24.4717	17.1193	20.2004	=(0.44545#0.73784)	=(0.054029#0.99994)	=(0.38749#0.99998)	Pectinesterase 2
Niben101Ctg10208g00001	0	0	0	0	NA(NA#NA)	NA(NA#NA)	NA(NA#NA)	17.7 kDa class I heat shock protein
Niben101Ctg10215g00001	0	0	0	0	NA(NA#NA)	NA(NA#NA)	NA(NA#NA)	5'-3' exonuclease family protein [Arabidopsis thaliana] gb|AEE78883.1| 5'-3' exonuclease family protein [Arabidopsis thaliana
Niben101Ctg10221g00002	0	0	0	0	NA(NA#NA)	NA(NA#NA)	NA(NA#NA)	Peroxisomal targeting signal 1 receptor
Niben101Ctg10227g00001	0	0	0	0	NA(NA#NA)	NA(NA#NA)	NA(NA#NA)	Xyloglucan endotransglucosylase/hydrolase protein 9
Niben101Ctg10245g00004	0.398525	0.175929	0.45004	0.138664	=(-1.3743#0.99917)	=(0.1048#0.99994)	=(-1.499#0.99998)	Pleckstrin (PH) domain-containing protein isoform 3 [Theobroma cacao] gb|EOY24127.1| Pleckstrin (PH) domain-containing protein isoform 3 [Theobroma cacao
Niben101Ctg10266g00003	0.761468	0.186176	0	0	=(-2.2268#0.99917)	NA(NA#NA)	NA(NA#NA)	BRCA2 and CDKN1A-interacting protein
Niben101Ctg10276g00001	0	0	0	0	NA(NA#NA)	NA(NA#NA)	NA(NA#NA)	BAG family molecular chaperone regulator 5, mitochondrial
Niben101Ctg10282g00001	12.6016	18.5415	12.0118	17.174	=(0.36249#0.76456)	=(-0.13974#0.99994)	=(0.47074#0.99998)	F-box protein
Niben101Ctg10350g00002	0	0	0	0	NA(NA#NA)	NA(NA#NA)	NA(NA#NA)	blight-associated protein P12, partial [Citrus unshiu
Niben101Ctg10362g00004	0.301146	0.191435	0	0.0628686	=(-0.84827#0.99917)	NA(NA#NA)	=(-2.2359#0.99998)	BnaA03g23190D [Brassica napus
Niben101Ctg10401g00001	0.145371	0	0	0	NA(NA#NA)	NA(NA#NA)	NA(NA#NA)	Unknown protein
Niben101Ctg10402g00001	0.919946	0.859999	0.902541	0.338916	=(-0.29187#0.99917)	=(-0.09814#0.99994)	=(-1.4165#0.99998)	DNA-directed RNA polymerase V subunit 7
Niben101Ctg10403g00003	7.10704	8.85257	9.21039	7.91975	=(0.12219#0.99917)	=(0.30343#0.99994)	=(0.18033#0.99998)	Ankyrin repeat domain-containing protein 50 isoform 2 [Theobroma cacao] gb|EOY21638.1| Ankyrin repeat domain-containing protein 50 isoform 2 [Theobroma cacao
Niben101Ctg10421g00001	0	0	0	0	NA(NA#NA)	NA(NA#NA)	NA(NA#NA)	BnaAnng16590D [Brassica napus
Niben101Ctg10427g00001	0	0	0	0	NA(NA#NA)	NA(NA#NA)	NA(NA#NA)	disease resistance protein, partial [Solanum habrochaites
Niben101Ctg10460g00001	0	0	0	0	NA(NA#NA)	NA(NA#NA)	NA(NA#NA)	ATP binding microtubule motor family protein
Niben101Ctg10476g00001	9.33951	9.76483	10.8563	7.47195	=(-0.13041#0.99917)	=(0.14654#0.99994)	=(-0.29774#0.99998)	Conserved hypothetical protein [Musa balbisiana
Niben101Ctg10487g00002	3.89741	2.42896	3.58469	4.18786	=(-0.87684#0.99917)	=(-0.19125#0.99994)	=(0.12782#0.99998)	PHD finger protein ALFIN-LIKE 3
Niben101Ctg10524g00002	1.18634	1.20453	1.54579	1.85749	=(-0.1727#0.99917)	=(0.31125#0.99994)	=(0.67096#0.99998)	Unknown protein
Niben101Ctg10542g00003	0.545529	0.144494	0.213247	0	=(-2.1113#0.99917)	=(-1.4257#0.99994)	NA(NA#NA)	Coiled-coil domain-containing protein 124-A
Niben101Ctg10559g00003	10.6003	11.8051	9.66853	8.55013	=(-0.039351#0.99917)	=(-0.20332#0.99994)	=(-0.28597#0.99998)	product [Oryza sativa Japonica Group
Niben101Ctg10585g00004	0.200198	0.424212	0.521715	0.783644	=(0.8887#0.99917)	=(1.3113#0.99994)	=(1.9929#0.99998)	Serine carboxypeptidase-like 42
Niben101Ctg10591g00003	304.3	173.5	170.004	283.612	<(-1.0052#9.57E-05)	=(-0.91051#0.0001156)	=(-0.077456#0.99998)	Catalase
Niben101Ctg10609g00004	7.19757	6.47464	8.06897	12.8642	=(-0.34737#0.99917)	=(0.094293#0.99994)	=(0.86191#0.99998)	Lipid A export ATP-binding/permease protein MsbA
Niben101Ctg10614g00004	284.474	412.916	286.723	304.158	=(0.3429#0.041967)	=(-0.059217#0.99994)	=(0.12065#0.99998)	Iron sulfur cluster assembly protein 1, mitochondrial
Niben101Ctg10638g00002	0	0	0.0550125	0.0550879	NA(NA#NA)	NA(NA#NA)	NA(NA#NA)	conserved hypothetical protein [Ricinus communis] gb|EEF31542.1| conserved hypothetical protein [Ricinus communis
Niben101Ctg10643g00004	0	0	0	0	NA(NA#NA)	NA(NA#NA)	NA(NA#NA)	Plant basic secretory protein (BSP) family protein
Niben101Ctg10647g00002	0	0	0	0	NA(NA#NA)	NA(NA#NA)	NA(NA#NA)	Glutathione S-transferase 3
Niben101Ctg10654g00002	1.19472	0.778942	1.14957	1.43893	=(-0.81174#0.99917)	=(-0.12615#0.99994)	=(0.29245#0.99998)	Chaperone protein DnaJ
Niben101Ctg10674g00001	0	0	0	0	NA(NA#NA)	NA(NA#NA)	NA(NA#NA)	Zinc finger protein ZAT11
Niben101Ctg10706g00002	0.0789671	0	0	0	NA(NA#NA)	NA(NA#NA)	NA(NA#NA)	Unknown protein
Niben101Ctg10718g00002	29.9168	5.74908	18.1204	25.9146	=(-2.5742#0.0067473)	=(-0.79392#0.92688)	=(-0.18307#0.99998)	Ribulose bisphosphate carboxylase small chain 8B, chloroplastic
Niben101Ctg10798g00001	0	0.117653	0	0	NA(NA#NA)	NA(NA#NA)	NA(NA#NA)	conserved hypothetical protein [Ricinus communis] gb|EEF52505.1| conserved hypothetical protein [Ricinus communis
Niben101Ctg10800g00001	0	0	0	0	NA(NA#NA)	NA(NA#NA)	NA(NA#NA)	Pleckstrin homology (PH) domain superfamily protein
Niben101Ctg10862g00003	40.2644	22.7803	38.5885	47.887	=(-1.0164#0.18196)	=(-0.13192#0.99994)	=(0.27425#0.99998)	NDH dependent flow 6
Niben101Ctg10874g00003	0	0	0	0	NA(NA#NA)	NA(NA#NA)	NA(NA#NA)	Transcriptional regulator STERILE APETALA
Niben101Ctg10877g00003	1.79306	2.62506	2.37883	2.07582	=(0.35527#0.99917)	=(0.33725#0.99994)	=(0.23538#0.99998)	E3 Ubiquitin ligase family protein
Niben101Ctg10912g00001	0	0	0	0	NA(NA#NA)	NA(NA#NA)	NA(NA#NA)	BnaA03g09150D [Brassica napus
Niben101Ctg10923g00001	0	0.51118	0.215545	0.0719466	NA(NA#NA)	NA(NA#NA)	NA(NA#NA)	Vacuolar-sorting receptor 6
Niben101Ctg10925g00004	1.29906	3.17867	2.16017	1.22685	=(1.0963#0.86262)	=(0.66309#0.99994)	=(-0.05839#0.99998)	E3 ubiquitin-protein ligase listerin
Niben101Ctg10954g00002	6.68898	9.08002	6.101	7.20031	=(0.24625#0.99917)	=(-0.20332#0.99994)	=(0.13039#0.99998)	Chaperone DnaJ-domain superfamily protein
Niben101Ctg10955g00001	227.662	73.2897	163.478	179.899	<(-1.8299#4.46E-05)	=(-0.54838#0.6743)	=(-0.31559#0.99998)	SWIB/MDM2 domain superfamily protein [Theobroma cacao] gb|EOX98412.1| SWIB/MDM2 domain superfamily protein [Theobroma cacao
Niben101Ctg10963g00003	1.49914	2.94972	0.967386	1.49032	=(0.78178#0.99917)	=(-0.70255#0.99994)	=(0.015611#0.99998)	Receptor-like protein kinase
Niben101Ctg10966g00002	0	0	0	0	NA(NA#NA)	NA(NA#NA)	NA(NA#NA)	Unknown protein
Niben101Ctg10970g00002	0	0	0	0	NA(NA#NA)	NA(NA#NA)	NA(NA#NA)	Late blight resistance protein, putative [Solanum demissum
Niben101Ctg11012g00003	0.0571611	0	0	0	NA(NA#NA)	NA(NA#NA)	NA(NA#NA)	Pentatricopeptide repeat-containing protein
Niben101Ctg11026g00001	8.17998	4.09861	7.66488	7.82949	=(-1.1916#0.6811)	=(-0.16442#0.99994)	=(-0.039057#0.99998)	Unknown protein
Niben101Ctg11036g00004	2.09404	2.42028	2.10344	3.09987	=(0.01423#0.99917)	=(-0.064116#0.99994)	=(0.59004#0.99998)	Hexokinase-6
Niben101Ctg11050g00004	10.0857	14.7827	12.0931	9.65496	=(0.35694#0.94755)	=(0.19128#0.99994)	=(-0.038852#0.99998)	Pre-mRNA-processing-splicing factor 8
Niben101Ctg11053g00002	0.0943412	0.599716	0.393364	0	=(2.4737#0.99917)	=(1.9893#0.99994)	NA(NA#NA)	Non-specific lipid-transfer protein 2
Niben101Ctg11069g00003	0.67259	0.605707	0.841328	0.947789	=(-0.34577#0.99917)	=(0.25236#0.99994)	=(0.51896#0.99998)	E3 ubiquitin-protein ligase UBR1
Niben101Ctg11075g00004	66.6543	38.0509	45.6909	60.5544	=(-1.0034#0.16391)	=(-0.61538#0.7861)	=(-0.11435#0.99998)	ATP-dependent zinc metalloprotease FtsH
Niben101Ctg11076g00001	5.63661	8.17889	4.85375	7.73826	=(0.34242#0.99917)	=(-0.28631#0.99994)	=(0.4813#0.99998)	CASP-like protein 4A2
Niben101Ctg11091g00003	113.961	12.5277	10.3361	15.3067	<(-3.38#8.89E-14)	<(-3.5334#2.33E-14)	<(-2.8722#1.45E-11)	Xyloglucan endotransglucosylase/hydrolase protein 24
Niben101Ctg11101g00001	1.37064	61.5559	26.6701	10.015	>(5.2943#3.06E-06)	=(4.2117#0.018907)	=(2.8934#0.99998)	LysM receptor kinase [Medicago truncatula
Niben101Ctg11103g00003	0.49584	0.328333	1.29216	1.94089	=(-0.78937#0.99917)	=(1.3113#0.99994)	=(1.9929#0.99998)	ATP binding microtubule motor family protein
Niben101Ctg11114g00002	0	0	0.102894	0	NA(NA#NA)	NA(NA#NA)	NA(NA#NA)	Nuclear transport factor 2
Niben101Ctg11118g00001	0	0.125496	0	0	NA(NA#NA)	NA(NA#NA)	NA(NA#NA)	Zeta-carotene desaturase
Niben101Ctg11121g00004	7.38926	11.2539	9.92907	5.78482	=(0.41226#0.97178)	=(0.35565#0.99994)	=(-0.32904#0.99998)	Heat shock 22 kDa protein, mitochondrial
Niben101Ctg11124g00003	0.202844	0	0	0	NA(NA#NA)	NA(NA#NA)	NA(NA#NA)	Nucleobase-ascorbate transporter 4
Niben101Ctg11126g00001	0	0	0	0	NA(NA#NA)	NA(NA#NA)	NA(NA#NA)	AP2/B3-like transcriptional factor family protein, putative [Theobroma cacao] gb|EOX91271.1| AP2/B3-like transcriptional factor family protein, putative [Theobroma cacao
Niben101Ctg11127g00002	0	0	0	0	NA(NA#NA)	NA(NA#NA)	NA(NA#NA)	Proteinase inhibitor
Niben101Ctg11133g00001	0.198397	0.420397	0.289533	0.165674	=(0.8887#0.99917)	=(0.47475#0.99994)	=(-0.23593#0.99998)	Patatin-like phospholipase family protein
Niben101Ctg11154g00003	3.35179	0.739824	1.31021	1.16623	=(-2.3743#0.98191)	=(-1.4257#0.99994)	=(-1.499#0.99998)	DNA gyrase subunit B
Niben101Ctg11170g00003	11.8342	28.133	24.5189	22.4086	=(1.0546#0.1967)	=(0.98035#0.65031)	=(0.94521#0.99998)	Polyadenylate-binding protein 2
Niben101Ctg11190g00001	0	0	0	0	NA(NA#NA)	NA(NA#NA)	NA(NA#NA)	UDP-Glycosyltransferase superfamily protein
Niben101Ctg11205g00002	0	0	0	0	NA(NA#NA)	NA(NA#NA)	NA(NA#NA)	Dehydrogenase/reductase SDR family member 7C
Niben101Ctg11212g00001	1.06017	3.12007	1.84186	1.4755	=(1.3626#0.93937)	=(0.72629#0.99994)	=(0.50104#0.99998)	Protein kinase superfamily protein
Niben101Ctg11217g00002	4.19285	3.73338	3.25472	3.35229	=(-0.36211#0.99917)	=(-0.43598#0.99994)	=(-0.29866#0.99998)	carbon-nitrogen family hydrolase [Desulfovibrio sp. A2] gb|EGY26936.1| N-carbamoylputrescine amidase [Desulfovibrio sp. A2
Niben101Ctg11222g00002	0	0	0	0	NA(NA#NA)	NA(NA#NA)	NA(NA#NA)	Putrescine N-methyltransferase 3
Niben101Ctg11244g00002	14.6327	27.6642	22.1946	17.8349	=(0.72416#0.68347)	=(0.53043#0.99994)	=(0.30963#0.99998)	Unknown protein
Niben101Ctg11286g00002	0	0.0941221	0	0	NA(NA#NA)	NA(NA#NA)	NA(NA#NA)	Anaphase-promoting complex subunit 8
Niben101Ctg11309g00002	23.1184	9.89912	16.1299	19.5828	=(-1.4183#0.17696)	=(-0.58989#0.99994)	=(-0.21533#0.99998)	Transducin family protein / WD-40 repeat family protein, putative isoform 2 [Theobroma cacao] gb|EOY17752.1| Transducin family protein / WD-40 repeat family protein, putative isoform 2 [Theobroma cacao
Niben101Ctg11328g00002	0.499713	0.0705916	0.20836	0.452065	=(-3.0182#0.99665)	=(-1.3326#0.99994)	=(-0.12045#0.99998)	Protein phosphatase 2C family protein
Niben101Ctg11347g00001	2.15455	1.78337	0.63166	1.47589	=(-0.46744#0.99917)	=(-1.8408#0.99994)	=(-0.52168#0.99998)	TPA: hypothetical protein ZEAMMB73_320289 [Zea mays
Niben101Ctg11356g00001	0.766838	2.48514	1.45764	0.941699	=(1.5017#0.90892)	=(0.85606#0.99994)	=(0.32047#0.99998)	GDP-Man:Man(3)GlcNAc(2)-PP-Dol alpha-1,2-mannosyltransferase
Niben101Ctg11382g00003	2.88592	2.20546	3.79733	3.45684	=(-0.58261#0.99917)	=(0.32537#0.99994)	=(0.28455#0.99998)	BnaA10g23460D [Brassica napus
Niben101Ctg11391g00004	0	0	0	0	NA(NA#NA)	NA(NA#NA)	NA(NA#NA)	receptor kinase 3
Niben101Ctg11395g00002	8.42576	7.19914	8.59411	6.71448	=(-0.42164#0.99917)	=(-0.042041#0.99994)	=(-0.30341#0.99998)	product [Oryza sativa Japonica Group
Niben101Ctg11401g00001	0	0	0.146218	0	NA(NA#NA)	NA(NA#NA)	NA(NA#NA)	Ribonuclease 3-like protein 3
Niben101Ctg11409t00001	0	0	0	0	NA(NA#NA)	NA(NA#NA)	NA(NA#NA)	Ribonuclease 3-like protein 3
Niben101Ctg11423g00004	1.14476	1.81927	1.71536	1.49366	=(0.47366#0.99917)	=(0.51289#0.99994)	=(0.40793#0.99998)	Unknown protein
Niben101Ctg11437g00002	0.0696768	0.0369106	0.0363155	0.0363652	=(-1.1113#0.99917)	=(-1.0107#0.99994)	=(-0.914#0.99998)	tRNA dimethylallyltransferase
Niben101Ctg11443g00001	0	0	0	0	NA(NA#NA)	NA(NA#NA)	NA(NA#NA)	Zinc finger containing preotein, putative [Solanum demissum
Niben101Ctg11462g00001	0.335472	1.18475	0.69939	0.583623	=(1.6257#0.99917)	=(0.98932#0.99994)	=(0.82297#0.99998)	Unknown protein
Niben101Ctg11463g00002	63.2549	64.3366	76.1701	54.4062	=(-0.17019#0.99917)	=(0.19747#0.99994)	=(-0.19328#0.99998)	30S ribosomal protein S4
Niben101Ctg11479g00002	0.353389	0.0624014	0.245581	0.0614793	=(-2.6963#0.99917)	=(-0.59564#0.99994)	=(-2.499#0.99998)	Haloacid dehalogenase-like hydrolase (HAD) superfamily protein
Niben101Ctg11483g00004	6.52485	7.54141	4.22517	3.76658	=(0.01423#0.99917)	=(-0.69752#0.99994)	=(-0.76857#0.99998)	Unknown protein
Niben101Ctg11493g00003	8.07014	21.8504	20.7711	11.1277	=(1.2423#0.53318)	=(1.2933#0.95648)	=(0.48762#0.99998)	Endoplasmic reticulum-Golgi intermediate compartment protein 3
Niben101Ctg11520g00002	24.1328	21.9362	26.8488	23.1187	=(-0.33235#0.99917)	=(0.083275#0.99994)	=(-0.037816#0.99998)	50S ribosomal protein L27
Niben101Ctg11539g00002	0.484571	0.256697	0.126279	0	=(-1.1113#0.99917)	=(-2.0107#0.99994)	NA(NA#NA)	Fatty acid 2-hydroxylase 1
Niben101Ctg11552g00002	0.406891	1.89681	0.5938	0.849446	=(2.0262#0.98191)	=(0.47475#0.99994)	=(1.086#0.99998)	Helicase/SANT-associated, DNA binding protein
Niben101Ctg11557g00002	0	0	0.0342979	0.0343449	NA(NA#NA)	NA(NA#NA)	NA(NA#NA)	ABC transporter ATP-binding protein/permease wht-3
Niben101Ctg11562g00002	0	29.1383	7.19046	6.35871	=(4.2815#0.012182)	NA(NA#NA)	NA(NA#NA)	conserved hypothetical protein [Ricinus communis] gb|EEF51352.1| conserved hypothetical protein [Ricinus communis
Niben101Ctg11584g00002	0	0	0	0	NA(NA#NA)	NA(NA#NA)	NA(NA#NA)	Ras-related protein Rab-6C
Niben101Ctg11592g00002	3.98687	1.7447	4.42694	5.42817	=(-1.3869#0.99891)	=(0.080471#0.99994)	=(0.46933#0.99998)	Unknown protein
Niben101Ctg11603g00003	0.620334	0.730258	0.718483	0.503626	=(0.040702#0.99917)	=(0.14133#0.99994)	=(-0.27657#0.99998)	BnaC06g00750D [Brassica napus
Niben101Ctg11634g00001	0	0	0	0	NA(NA#NA)	NA(NA#NA)	NA(NA#NA)	Mitochondrial transcription termination factor family protein
Niben101Ctg11661g00001	0.433563	0.540414	0.505115	0.133107	=(0.12316#0.99917)	=(0.14979#0.99994)	=(-1.6795#0.99998)	ABC transporter C family member 11
Niben101Ctg11698g00003	0.278505	0.737677	0.387084	0	=(1.2106#0.99917)	=(0.40436#0.99994)	NA(NA#NA)	Pleiotropic drug resistance protein 2
Niben101Ctg11709t00001	0	0	0	0	NA(NA#NA)	NA(NA#NA)	NA(NA#NA)	Pleiotropic drug resistance protein 2
Niben101Ctg11716g00002	28.5069	42.3549	40.6873	31.0239	=(0.37656#0.43995)	=(0.44269#0.89833)	=(0.14619#0.99998)	Eukaryotic translation initiation factor 3 subunit D
Niben101Ctg11734g00001	0	0	0	0	NA(NA#NA)	NA(NA#NA)	NA(NA#NA)	Chaperone protein DnaJ
Niben101Ctg11750g00002	9.83201	5.61807	4.37592	5.1891	=(-1.0021#0.90983)	=(-1.2385#0.99994)	=(-0.89788#0.99998)	Xaa-Pro aminopeptidase 1
Niben101Ctg11775g00002	0.25458	0.337154	0.0331717	0.332172	=(0.21063#0.99917)	=(-3.0107#0.99994)	=(0.40793#0.99998)	Homeobox-leucine zipper protein ATHB-13
Niben101Ctg11776g00001	0.848601	1.29242	0.939866	1.10724	=(0.41226#0.99917)	=(0.076786#0.99994)	=(0.40793#0.99998)	Dof-type zinc finger DNA-binding family protein
Niben101Ctg11800g00002	2.82587	3.51671	2.19757	1.26416	=(0.12087#0.99917)	=(-0.43337#0.99994)	=(-1.1364#0.99998)	ENTH/VHS/GAT family protein
Niben101Ctg11802g00003	0.543213	0	0.424683	0.283509	NA(NA#NA)	=(-0.42571#0.99994)	=(-0.914#0.99998)	Aquaporin-like superfamily protein
Niben101Ctg11806g00004	0.859392	1.0731	0.543896	0.41649	=(0.12574#0.99917)	=(-0.73057#0.99994)	=(-1.0209#0.99998)	Sentrin-specific protease 1
Niben101Ctg11814g00001	0.935478	2.53975	2.13312	1.0375	=(1.2463#0.98018)	=(1.1186#0.99994)	=(0.17346#0.99998)	Sec20 family protein
Niben101Ctg11829g00002	0.582544	0.370316	0.546518	0.425652	=(-0.84827#0.99917)	=(-0.16268#0.99994)	=(-0.42857#0.99998)	Anthranilate synthase component 1
Niben101Ctg11831g00003	0	0	0.0623133	0.187196	NA(NA#NA)	NA(NA#NA)	NA(NA#NA)	Ubiquitin carboxyl-terminal hydrolase 12
Niben101Ctg11840g00002	0	0	0	0	NA(NA#NA)	NA(NA#NA)	NA(NA#NA)	Xanthine dehydrogenase 1
Niben101Ctg11841g00001	4.7905	2.85941	4.21995	5.6343	=(-0.93912#0.99917)	=(-0.25353#0.99994)	=(0.25818#0.99998)	Unknown protein
Niben101Ctg11852g00002	0.0638357	0.811592	0	0.1999	=(3.4737#0.99126)	NA(NA#NA)	=(1.671#0.99998)	Non-lysosomal glucosylceramidase [Medicago truncatula
Niben101Ctg11863g00003	0	0	0	0.0486636	NA(NA#NA)	NA(NA#NA)	NA(NA#NA)	Peroxidase 43
Niben101Ctg11864g00002	0	0.0315787	0	0	NA(NA#NA)	NA(NA#NA)	NA(NA#NA)	sugar transporter 6
Niben101Ctg11882g00001	0.0340593	2.88681	0.958589	0.142208	=(6.2106#0.38446)	=(4.7442#0.99994)	=(2.086#0.99998)	Cytochrome P450 superfamily protein
Niben101Ctg11884g00002	0	0	0	0	NA(NA#NA)	NA(NA#NA)	NA(NA#NA)	Unknown protein
Niben101Ctg11891g00001	0	0.377888	0.247863	0.372304	NA(NA#NA)	NA(NA#NA)	NA(NA#NA)	Protein kinase superfamily protein
Niben101Ctg11901g00001	0	0	0	0	NA(NA#NA)	NA(NA#NA)	NA(NA#NA)	GDP-mannose transporter 1
Niben101Ctg11907g00002	3.90535	2.12474	2.86065	3.6358	=(-1.0728#0.99917)	=(-0.51969#0.99994)	=(-0.079059#0.99998)	Protein kinase family protein
Niben101Ctg11925g00001	2.24275	6.98589	5.09649	3.32428	=(1.4445#0.59958)	=(1.1137#0.99994)	=(0.59189#0.99998)	Fatty acid oxidation complex subunit alpha
Niben101Ctg11944g00001	0	0	0	0	NA(NA#NA)	NA(NA#NA)	NA(NA#NA)	cytochrome P450, family 71, subfamily B, polypeptide 35
Niben101Ctg11970g00004	0	0	0	0	NA(NA#NA)	NA(NA#NA)	NA(NA#NA)	asparagine synthetase 3
Niben101Ctg11993g00003	4.02647	3.04712	3.03796	3.56248	=(-0.59673#0.99917)	=(-0.47699#0.99994)	=(-0.15251#0.99998)	U-box domain-containing protein 45
Niben101Ctg11998g00002	0	0	0.323666	0.108036	NA(NA#NA)	NA(NA#NA)	NA(NA#NA)	Auxin response factor 11
Niben101Ctg12016g00004	3.78206	3.65553	3.25076	3.53225	=(-0.24375#0.99917)	=(-0.28898#0.99994)	=(-0.074465#0.99998)	Ethanolamine-phosphate cytidylyltransferase
Niben101Ctg12033g00001	4.40737	10.1772	5.06543	7.54957	=(1.0127#0.91324)	=(0.13019#0.99994)	=(0.8006#0.99998)	Peroxiredoxin-2B
Niben101Ctg12045g00002	0	0	0	0	NA(NA#NA)	NA(NA#NA)	NA(NA#NA)	Auxin response factor 2
Niben101Ctg12072g00001	11.0654	9.72198	14.0665	11.5503	=(-0.38139#0.99917)	=(0.27563#0.99994)	=(0.086#0.99998)	5-dehydro-2-deoxygluconokinase
Niben101Ctg12075g00002	17.9935	24.4173	28.3273	18.9751	=(0.24577#0.95796)	=(0.58413#0.99994)	=(0.10075#0.99998)	Calcium-dependent lipid-binding (CaLB domain) family protein
Niben101Ctg12085g00001	2.40238	1.9885	1.79992	3.05621	=(-0.46744#0.99917)	=(-0.48711#0.99994)	=(0.3714#0.99998)	PRLI-interacting factor, putative
Niben101Ctg12118g00001	0.327629	0.267013	0.262708	0.368294	=(-0.48981#0.99917)	=(-0.38919#0.99994)	=(0.19292#0.99998)	DELLA protein GAI
Niben101Ctg12119g00002	0.354041	0.0833554	0.246034	0.0410618	=(-2.2812#0.99917)	=(-0.59564#0.99994)	=(-3.0839#0.99998)	Transducin/WD40 repeat-like superfamily protein
Niben101Ctg12123g00001	1.45158	2.13325	1.12264	2.05285	=(0.36077#0.99917)	=(-0.44131#0.99994)	=(0.52412#0.99998)	Leucine aminopeptidase 1
Niben101Ctg12141g00005	2.92738	4.07073	3.28036	2.97928	=(0.28102#0.99917)	=(0.09366#0.99994)	=(0.049474#0.99998)	Domain of unknown function (DUF1767
Niben101Ctg12147g00002	0.24937	1.91547	0.259942	1.43164	=(2.7467#0.89152)	=(-0.010677#0.99994)	=(2.5454#0.99998)	BnaC05g08810D [Brassica napus
Niben101Ctg12150g00004	2.99403	2.64343	2.74267	1.42056	=(-0.37434#0.99917)	=(-0.19709#0.99994)	=(-1.0515#0.99998)	Choline transporter-like protein 2
Niben101Ctg12168g00004	0.08264	0.175111	0.0861437	0	=(0.8887#0.99917)	=(-0.010677#0.99994)	NA(NA#NA)	Aldo-keto reductase family 4 member C8
Niben101Ctg12179g00003	44.419	66.1644	82.8638	43.2059	=(0.38022#0.53759)	=(0.82898#0.21109)	=(-0.015827#0.99998)	40S ribosomal protein S6
Niben101Ctg12198g00002	0	0	0	0	NA(NA#NA)	NA(NA#NA)	NA(NA#NA)	Phospholipase D alpha 1
Niben101Ctg12211g00001	0	0	0	0	NA(NA#NA)	NA(NA#NA)	NA(NA#NA)	xyloglucan-specific endoglucanase inhibitor protein 2 [Solanum tuberosum
Niben101Ctg12222g00002	0.157158	0	0	0.164045	NA(NA#NA)	NA(NA#NA)	=(0.086#0.99998)	Unknown protein
Niben101Ctg12235g00001	0	0.337154	1.9903	3.69541	NA(NA#NA)	NA(NA#NA)	NA(NA#NA)	Nucleolar protein 9
Niben101Ctg12249g00003	0.27618	0.877823	0.287889	0.403597	=(1.4737#0.99917)	=(-0.010677#0.99994)	=(0.57143#0.99998)	Spc97 / Spc98 family of spindle pole body (SBP) component
Niben101Ctg12255g00002	0	0	0	0	NA(NA#NA)	NA(NA#NA)	NA(NA#NA)	Protein kinase C-like 3
Niben101Ctg12258g00001	0	0	0.419341	0	NA(NA#NA)	NA(NA#NA)	NA(NA#NA)	Transmembrane proteins 14C
Niben101Ctg12260g00004	0	0.0773606	0	0	NA(NA#NA)	NA(NA#NA)	NA(NA#NA)	Protein kinase protein with tetratricopeptide repeat domain
Niben101Ctg12264g00001	22.1944	22.2576	24.6296	18.9361	=(-0.19055#0.99917)	=(0.079618#0.99994)	=(-0.20494#0.99998)	Eukaryotic translation initiation factor 2 subunit alpha [Aegilops tauschii
Niben101Ctg12271g00004	2.61075	2.34345	1.96548	1.58968	=(-0.35049#0.99917)	=(-0.48016#0.99994)	=(-0.69161#0.99998)	Methyltransferase-like protein 1
Niben101Ctg12291g00001	0	0	0	0	NA(NA#NA)	NA(NA#NA)	NA(NA#NA)	Ethylene-responsive transcription factor 10
Niben101Ctg12301g00003	0	0	0	0	NA(NA#NA)	NA(NA#NA)	NA(NA#NA)	NAC domain-containing protein 78
Niben101Ctg12306g00003	6.35533	7.95513	5.66312	6.7141	=(0.12926#0.99917)	=(-0.23695#0.99994)	=(0.10335#0.99998)	Rotatin
Niben101Ctg12308g00003	3.52998	4.56274	3.01731	2.06342	=(0.17558#0.99917)	=(-0.29698#0.99994)	=(-0.7505#0.99998)	CASP-like protein 3A1
Niben101Ctg12327g00002	1.16962	4.29842	2.47651	1.48794	=(1.6831#0.63945)	=(1.0117#0.99994)	=(0.3714#0.99998)	DNA polymerase alpha subunit B
Niben101Ctg12341g00003	2.84703	4.08887	2.53907	1.51892	=(0.32758#0.99917)	=(-0.23574#0.99994)	=(-0.88229#0.99998)	Midasin
Niben101Ctg12345g00002	0	0	0	0	NA(NA#NA)	NA(NA#NA)	NA(NA#NA)	conserved hypothetical protein [Jatropha curcas] gb|KDP34130.1| hypothetical protein JCGZ_07701 [Jatropha curcas
Niben101Ctg12357g00004	0	0	0	0	NA(NA#NA)	NA(NA#NA)	NA(NA#NA)	Pentatricopeptide repeat-containing protein
Niben101Ctg12372g00001	0	0	0	0	NA(NA#NA)	NA(NA#NA)	NA(NA#NA)	Glutaredoxin-C1
Niben101Ctg12381g00001	123.453	230.633	191.89	132.241	=(0.70698#0.0097958)	=(0.56573#0.28224)	=(0.12333#0.99998)	Unknown protein
Niben101Ctg12398g00004	0	0	0	0.0486636	NA(NA#NA)	NA(NA#NA)	NA(NA#NA)	Transmembrane amino acid transporter family protein
Niben101Ctg12431g00004	1.78359	2.15033	1.47455	1.34817	=(0.075112#0.99917)	=(-0.3451#0.99994)	=(-0.37966#0.99998)	CWF19-like protein 2
Niben101Ctg12433g00001	0	0	0	0	NA(NA#NA)	NA(NA#NA)	NA(NA#NA)	Zinc finger containing preotein, putative [Solanum demissum
Niben101Ctg12434g00004	0	0	0	0	NA(NA#NA)	NA(NA#NA)	NA(NA#NA)	O-fucosyltransferase family protein
Niben101Ctg12453g00002	0	0.143273	0.0704812	0	NA(NA#NA)	NA(NA#NA)	NA(NA#NA)	Galactokinase
Niben101Ctg12456g00002	547.105	264.266	435.383	605.036	<(-1.2445#2.56E-05)	=(-0.40011#0.64518)	=(0.16932#0.99998)	Thioredoxin M-type, chloroplastic
Niben101Ctg12484t00002	0	0	0	0	NA(NA#NA)	NA(NA#NA)	NA(NA#NA)	Thioredoxin M-type, chloroplastic
Niben101Ctg12486g00001	3.33254	4.21414	2.63339	3.81523	=(0.14396#0.99917)	=(-0.41028#0.99994)	=(0.21927#0.99998)	Zinc finger, C3HC4 type (RING finger) family protein
Niben101Ctg12493g00001	75.5817	95.1663	72.2749	82.9365	=(0.13776#0.77263)	=(-0.13512#0.99994)	=(0.15809#0.99998)	Actin-1
Niben101Ctg12507g00001	0.144062	0.15263	0	0	=(-0.1113#0.99917)	NA(NA#NA)	NA(NA#NA)	Cleavage stimulating factor 64
Niben101Ctg12508g00001	0	0	0	0	NA(NA#NA)	NA(NA#NA)	NA(NA#NA)	High affinity nitrate transporter 2.4
Niben101Ctg12514g00003	2.97281	1.06681	2.09922	1.1011	=(-1.6732#0.9249)	=(-0.57256#0.99994)	=(-1.4088#0.99998)	Microtubule-associated protein 70-4
Niben101Ctg12537g00003	0.737584	0.125033	0.369051	0.523538	=(-2.7552#0.95335)	=(-1.0696#0.99994)	=(-0.47039#0.99998)	APO RNA-binding protein [Medicago truncatula
Niben101Ctg12546g00002	0	0	0	0	NA(NA#NA)	NA(NA#NA)	NA(NA#NA)	Polynucleotidyl transferase, putative [Theobroma cacao] gb|EOY19161.1| Polynucleotidyl transferase, putative [Theobroma cacao
Niben101Ctg12548g00001	0	0	0	0	NA(NA#NA)	NA(NA#NA)	NA(NA#NA)	Cytochrome P450 superfamily protein
Niben101Ctg12559g00003	0	0	0	0	NA(NA#NA)	NA(NA#NA)	NA(NA#NA)	Galactosyltransferase family protein
Niben101Ctg12577g00001	0	0	0	0	NA(NA#NA)	NA(NA#NA)	NA(NA#NA)	Histidine decarboxylase
Niben101Ctg12579g00001	8.26437	8.28965	7.85014	7.7588	=(-0.19025#0.99957)	=(-0.14477#0.99994)	=(-0.066952#0.99998)	Tetratricopeptide repeat (TPR)-like superfamily protein
Niben101Ctg12586g00003	4.77504	5.88263	4.05144	4.63656	=(0.10629#0.99917)	=(-0.30766#0.99994)	=(-0.018337#0.99998)	Protein kinase family protein
Niben101Ctg12593g00001	0	0	0	0	NA(NA#NA)	NA(NA#NA)	NA(NA#NA)	Methionine--tRNA ligase
Niben101Ctg12595g00001	0	0.782539	0	0.231293	NA(NA#NA)	NA(NA#NA)	NA(NA#NA)	impaired sucrose induction protein, partial [Echinopsis aurea
Niben101Ctg12603g00002	0	0	0	0	NA(NA#NA)	NA(NA#NA)	NA(NA#NA)	ubiquitin-protein ligase 2
Niben101Ctg12606t00001	0	0	0	0	NA(NA#NA)	NA(NA#NA)	NA(NA#NA)	ubiquitin-protein ligase 2
Niben101Ctg12612g00003	1.09124	3.1127	1.225	1.22668	=(1.3175#0.88164)	=(0.096238#0.99994)	=(0.19292#0.99998)	Unknown protein
Niben101Ctg12623g00001	0	0	0	0	NA(NA#NA)	NA(NA#NA)	NA(NA#NA)	Receptor like protein kinase S.2
Niben101Ctg12623g00003	0	0	0	0	NA(NA#NA)	NA(NA#NA)	NA(NA#NA)	receptor lectin kinase
Niben101Ctg12626g00002	18.999	19.3463	18.5942	16.0857	=(-0.16853#0.99917)	=(-0.10165#0.99994)	=(-0.21603#0.99998)	Ankyrin repeat domain-containing protein 42
Niben101Ctg12629g00003	0	0	0	0	NA(NA#NA)	NA(NA#NA)	NA(NA#NA)	Plasma membrane ATPase 4
Niben101Ctg12636g00001	6.65703	2.5154	1.26169	1.65215	=(-1.5987#0.72521)	=(-2.4701#0.69812)	=(-1.9864#0.99998)	ABC transporter A family member 3
Niben101Ctg12648g00002	4.82914	3.86142	10.6376	6.56252	=(-0.51729#0.99917)	=(1.0688#0.99994)	=(0.4666#0.99998)	Peroxidase 66
Niben101Ctg12652g00003	7.34005	7.03601	4.18997	5.29024	=(-0.25569#0.99917)	=(-0.87943#0.99994)	=(-0.44834#0.99998)	Ubiquitin-conjugating enzyme E2 1
Niben101Ctg12655g00004	0	0	0	0	NA(NA#NA)	NA(NA#NA)	NA(NA#NA)	Callose synthase 1
Niben101Ctg12658g00002	4.38458	2.04943	4.57048	1.88454	=(-1.2919#0.99917)	=(-0.010677#0.99994)	=(-1.1941#0.99998)	BnaA01g08140D [Brassica napus
Niben101Ctg12665g00001	1.061	0.64235	0.842657	0.474643	=(-0.91866#0.99917)	=(-0.40299#0.99994)	=(-1.1364#0.99998)	BnaA04g26660D [Brassica napus
Niben101Ctg12671g00001	0	0	0	0	NA(NA#NA)	NA(NA#NA)	NA(NA#NA)	alpha/beta-Hydrolases superfamily protein
Niben101Ctg12676g00002	0.513762	0.40824	0.267772	0.268138	=(-0.52634#0.99917)	=(-1.0107#0.99994)	=(-0.914#0.99998)	conserved hypothetical protein [Ricinus communis] gb|EEF28571.1| conserved hypothetical protein [Ricinus communis
Niben101Ctg12683g00001	57.6506	37.3831	21.3971	22.0373	=(-0.81961#0.32154)	=(-1.5005#0.0075741)	=(-1.3633#0.031848)	Zinc finger CCCH domain-containing protein 66
Niben101Ctg12694g00003	0.859722	2.00389	0.806555	0.448699	=(1.0262#0.99917)	=(-0.16268#0.99994)	=(-0.914#0.99998)	Transducin family protein / WD-40 repeat family protein, putative isoform 3 [Theobroma cacao] gb|EOY07173.1| Transducin family protein / WD-40 repeat family protein, putative isoform 3 [Theobroma cacao
Niben101Ctg12711g00003	0	0	0	0	NA(NA#NA)	NA(NA#NA)	NA(NA#NA)	Peroxidase 5
Niben101Ctg12716g00002	3.08595	7.10044	4.67896	4.9782	=(1.0075#0.63811)	=(0.52989#0.99994)	=(0.71403#0.99998)	Filament-like plant protein
Niben101Ctg12738g00002	0	0.427828	0.0841859	0	NA(NA#NA)	NA(NA#NA)	NA(NA#NA)	Unknown protein
Niben101Ctg12759g00001	0.717416	0.480056	1.69246	0.354722	=(-0.77427#0.99917)	=(1.1677#0.99994)	=(-0.992#0.99998)	hydroxyproline-rich glycoprotein [Populus trichocarpa] gb|EEE96768.1| hydroxyproline-rich glycoprotein [Populus trichocarpa
Niben101Ctg12776g00001	0.0317278	0.033615	0	0.563011	=(-0.1113#0.99917)	NA(NA#NA)	=(4.1735#0.99998)	Transcription factor bHLH87
Niben101Ctg12777g00003	0	0	0	0	NA(NA#NA)	NA(NA#NA)	NA(NA#NA)	Basic blue protein
Niben101Ctg12784g00001	0	0	0	0	NA(NA#NA)	NA(NA#NA)	NA(NA#NA)	Pectinesterase
Niben101Ctg12788g00003	0	0	0	0.274759	NA(NA#NA)	NA(NA#NA)	NA(NA#NA)	exostosin family protein [Medicago truncatula
Niben101Ctg12790g00002	0	2.52865	0.165859	0.0830429	NA(NA#NA)	NA(NA#NA)	NA(NA#NA)	SAUR-like auxin-responsive protein family
Niben101Ctg12810g00001	5.75013	6.7884	5.76558	7.03106	=(0.044818#0.99917)	=(-0.066711#0.99994)	=(0.31427#0.99998)	Unknown protein
Niben101Ctg12814g00002	0	0	0	0	NA(NA#NA)	NA(NA#NA)	NA(NA#NA)	Ion channel DMI1
Niben101Ctg12826g00003	2.1964	2.27028	2.56873	3.01959	=(-0.14692#0.99917)	=(0.15533#0.99994)	=(0.48334#0.99998)	Ankyrin repeat family protein
Niben101Ctg12832g00001	0	0	0.427405	0	NA(NA#NA)	NA(NA#NA)	NA(NA#NA)	conserved hypothetical protein [Ricinus communis] gb|EEF39616.1| conserved hypothetical protein [Ricinus communis
Niben101Ctg12838g00001	0	0	0	0.0858181	NA(NA#NA)	NA(NA#NA)	NA(NA#NA)	Protein IQ-DOMAIN 1 [Morus notabilis] gb|EXB66847.1| Protein IQ-DOMAIN 1 [Morus notabilis
Niben101Ctg12839g00001	11.0263	18.3659	16.4687	8.93274	=(0.54143#0.79302)	=(0.5082#0.99994)	=(-0.27965#0.99998)	aspartic-type endopeptidase/ pepsin A [Zea mays] gb|ACG28820.1| aspartic-type endopeptidase/ pepsin A [Zea mays
Niben101Ctg12842g00002	0	0	0.147512	0	NA(NA#NA)	NA(NA#NA)	NA(NA#NA)	Membrane glycoprotein US8
Niben101Ctg12845g00002	0	0	0	0.0767431	NA(NA#NA)	NA(NA#NA)	NA(NA#NA)	Aquaporin-like superfamily protein
Niben101Ctg12852g00001	0	0	0	0	NA(NA#NA)	NA(NA#NA)	NA(NA#NA)	Poly [ADP-ribose] polymerase 2
Niben101Ctg12867g00004	0	0	0	0	NA(NA#NA)	NA(NA#NA)	NA(NA#NA)	conserved hypothetical protein [Ricinus communis] gb|EEF43046.1| conserved hypothetical protein [Ricinus communis
Niben101Ctg12880g00004	0	0.373377	0	0	NA(NA#NA)	NA(NA#NA)	NA(NA#NA)	F11F12.2 protein, putative [Theobroma cacao] gb|EOY12364.1| F11F12.2 protein, putative [Theobroma cacao
Niben101Ctg12891g00001	47.2178	57.2229	37.7629	43.8709	=(0.082605#0.91689)	=(-0.39294#0.99994)	=(-0.081945#0.99998)	NADPH--cytochrome P450 reductase
Niben101Ctg12894g00002	0	0	0	0	NA(NA#NA)	NA(NA#NA)	NA(NA#NA)	Arginine decarboxylase
Niben101Ctg12895g00001	0	0	0	0	NA(NA#NA)	NA(NA#NA)	NA(NA#NA)	Mitochondrial transcription termination factor family protein
Niben101Ctg12906g00002	15.6525	18.8775	15.6108	21.1411	=(0.075616#0.99917)	=(-0.074429#0.99994)	=(0.45778#0.99998)	Transcriptional corepressor LEUNIG
Niben101Ctg12907g00001	0	0	0	0	NA(NA#NA)	NA(NA#NA)	NA(NA#NA)	Disease resistance-responsive (dirigent-like protein) family protein
Niben101Ctg12933g00001	0.0946203	0	0	0	NA(NA#NA)	NA(NA#NA)	NA(NA#NA)	nodulin MtN21 /EamA-like transporter family protein
Niben101Ctg12937g00004	0.267324	0	0	0.101469	NA(NA#NA)	NA(NA#NA)	=(-1.3734#0.99998)	Polyamine oxidase 1
Niben101Ctg12940g00001	11.2951	12.7737	9.1943	8.01463	=(-0.017179#0.99917)	=(-0.36747#0.99994)	=(-0.47087#0.99998)	Casein kinase I
Niben101Ctg12954g00001	0	0	0	0	NA(NA#NA)	NA(NA#NA)	NA(NA#NA)	ATP synthase subunit alpha
Niben101Ctg12957g00001	0	0	0	0	NA(NA#NA)	NA(NA#NA)	NA(NA#NA)	Nuclear transcription factor Y subunit B-1
Niben101Ctg12975g00002	1.8656	1.76479	1.87524	1.39097	=(-0.2748#0.99917)	=(-0.063144#0.99994)	=(-0.39943#0.99998)	Pro-apoptotic serine protease nma111
Niben101Ctg12976g00003	5.13574	7.17252	5.27237	6.57918	=(0.28725#0.99917)	=(-0.032703#0.99994)	=(0.38146#0.99998)	SAUR-like auxin-responsive protein family
Niben101Ctg12987g00001	0	0	0	0	NA(NA#NA)	NA(NA#NA)	NA(NA#NA)	Stigma-specific Stig1 family protein
Niben101Ctg12991g00003	4.43697	8.23595	8.06615	4.89077	=(0.6977#0.80467)	=(0.79172#0.99994)	=(0.16461#0.99998)	Keratin, type II cytoskeletal 72
Niben101Ctg13000g00001	6.50752	8.6269	6.85159	4.53985	=(0.21208#0.99917)	=(0.0037503#0.99994)	=(-0.49534#0.99998)	Transcription factor GTE4
Niben101Ctg13003g00003	30.462	13.6121	21.673	37.4931	=(-1.3568#0.36002)	=(-0.56169#0.99994)	=(0.32373#0.99998)	DUF1997 family protein [Medicago truncatula
Niben101Ctg13008g00002	8.6396	17.4505	15.2732	10.4422	=(0.81957#0.57646)	=(0.75138#0.99994)	=(0.2975#0.99998)	nicotinate phosphoribosyltransferase 2
Niben101Ctg13012g00003	0.359345	0.507625	0.6243	0.500123	=(0.30374#0.99917)	=(0.72629#0.99994)	=(0.50104#0.99998)	ATP-dependent Clp protease proteolytic subunit-related protein 1, chloroplastic
Niben101Ctg13028g00004	11.2045	10.5455	10.8857	14.7045	=(-0.2821#0.99917)	=(-0.11221#0.99994)	=(0.41631#0.99998)	5'-nucleotidase domain-containing protein 4
Niben101Ctg13030g00001	9.38129	10.8429	8.89003	13.2049	=(0.01423#0.99917)	=(-0.14818#0.99994)	=(0.51734#0.99998)	Cytochrome P450 99A2
Niben101Ctg13036g00003	0	0	0	0	NA(NA#NA)	NA(NA#NA)	NA(NA#NA)	NBS-LRR type resistance protein [Beta vulgaris
Niben101Ctg13039g00001	0	0	0	0	NA(NA#NA)	NA(NA#NA)	NA(NA#NA)	Lysine histidine transporter-like 5
Niben101Ctg13041t00001	0	0	0	0.402208	NA(NA#NA)	NA(NA#NA)	NA(NA#NA)	Lysine histidine transporter-like 5
Niben101Ctg13057g00004	2.07001	1.86417	2.4275	1.67456	=(-0.34577#0.99917)	=(0.15925#0.99994)	=(-0.28173#0.99998)	zinc finger, C3HC4 type (RING finger) protein [Medicago truncatula
Niben101Ctg13058g00002	0	0	0	0	NA(NA#NA)	NA(NA#NA)	NA(NA#NA)	Anaphase-promoting complex subunit 1
Niben101Ctg13065g00003	1.00995	3.09117	1.16974	1.40561	=(1.4192#0.9229)	=(0.14133#0.99994)	=(0.50104#0.99998)	Mediator of RNA polymerase II transcription subunit 33A
Niben101Ctg13069g00002	1.36561	2.70698	2.3419	1.24153	=(0.79248#0.99917)	=(0.70755#0.99994)	=(-0.11331#0.99998)	conserved hypothetical protein [Ricinus communis] gb|EEF44361.1| conserved hypothetical protein [Ricinus communis
Niben101Ctg13092g00001	226.623	113.311	76.8916	224.529	=(-1.1947#0.0595)	<(-1.63#0.004461)	=(0.010731#0.99998)	major latex-like protein [Arabidopsis thaliana
Niben101Ctg13095g00002	0	0.0888177	0.30585	0.262516	NA(NA#NA)	NA(NA#NA)	NA(NA#NA)	Terpenoid synthase 15
Niben101Ctg13101g00001	0	0	0.0660805	0	NA(NA#NA)	NA(NA#NA)	NA(NA#NA)	transposon protein, putative, CACTA, En/Spm sub-class, expressed [Oryza sativa Japonica Group
Niben101Ctg13108g00001	3.33515	6.18366	3.2903	1.98932	=(0.69605#0.96856)	=(-0.090111#0.99994)	=(-0.72135#0.99998)	Sarcolemmal membrane-associated protein, putative isoform 2 [Theobroma cacao] gb|EOY04335.1| Sarcolemmal membrane-associated protein, putative isoform 2 [Theobroma cacao
Niben101Ctg13109g00003	9.80653	5.70973	9.08649	9.00671	=(-0.97498#0.76324)	=(-0.1806#0.99994)	=(-0.098622#0.99998)	Katanin p60 ATPase-containing subunit A-like protein 2 [Aegilops tauschii
Niben101Ctg13119g00003	0.382251	0.134996	0.531277	0.177335	=(-1.6963#0.99917)	=(0.40436#0.99994)	=(-1.0839#0.99998)	Erythroid differentiation-related factor 1
Niben101Ctg13129g00003	0	0	0	0	NA(NA#NA)	NA(NA#NA)	NA(NA#NA)	Protein phosphatase 2C family protein
Niben101Ctg13136g00001	0.103501	0	0	0	NA(NA#NA)	NA(NA#NA)	NA(NA#NA)	Heavy metal transport/detoxification superfamily protein
Niben101Ctg13137g00001	0.58414	1.70193	0.913359	1.21948	=(1.3481#0.99917)	=(0.57429#0.99994)	=(1.086#0.99998)	Heat shock 70 kDa protein 3
Niben101Ctg13152g00001	1.0503	0.222555	0.985348	3.01491	=(-2.4332#0.9953)	=(-0.16268#0.99994)	=(1.5454#0.99998)	Phosphatidylcholine:diacylglycerol cholinephosphotransferase 1
Niben101Ctg13155g00001	0	0	0	0	NA(NA#NA)	NA(NA#NA)	NA(NA#NA)	Auxin response factor 2
Niben101Ctg13180g00001	0	0	0	0	NA(NA#NA)	NA(NA#NA)	NA(NA#NA)	BnaC01g16300D [Brassica napus
Niben101Ctg13201g00003	0.199885	0.423549	1.38907	0.904129	=(0.8887#0.99917)	=(2.7263#0.99994)	=(2.2015#0.99998)	Unknown protein
Niben101Ctg13209g00003	29.6029	21.5625	26.4497	19.9564	=(-0.65187#0.96979)	=(-0.23307#0.99994)	=(-0.54477#0.99998)	Receptor-like protein kinase 2
Niben101Ctg13220g00002	0.133257	0.376488	0	0.0927312	=(1.3037#0.99917)	NA(NA#NA)	=(-0.49896#0.99998)	Pentatricopeptide repeat-containing protein
Niben101Ctg13237g00004	11.621	3.96839	4.60519	9.8245	=(-1.7448#0.73241)	=(-1.406#0.99994)	=(-0.21815#0.99998)	Unknown protein
Niben101Ctg13241g00001	0	0	0	0	NA(NA#NA)	NA(NA#NA)	NA(NA#NA)	Unknown protein
Niben101Ctg13249g00004	52.0608	15.9002	40.0267	47.536	=(-1.9058#0.0050213)	=(-0.44982#0.99994)	=(-0.10705#0.99998)	Unknown protein
Niben101Ctg13271g00001	0.752932	0.626777	0.784854	1.55314	=(-0.45922#0.99917)	=(-0.010677#0.99994)	=(1.0687#0.99998)	Serine/threonine-protein phosphatase BSL2
Niben101Ctg13284g00003	11.2899	8.26389	6.63969	9.49541	=(-0.6448#0.87803)	=(-0.83643#0.89738)	=(-0.22561#0.99998)	Glucan endo-1,3-beta-glucosidase 1
Niben101Ctg13288g00002	0.639633	1.65655	0.740836	0.59348	=(1.1782#0.99917)	=(0.14133#0.99994)	=(-0.083925#0.99998)	interferon-related developmental regulator family protein / IFRD protein family
Niben101Ctg13296g00001	0.072112	1.14602	0.225508	0.451633	=(3.7956#0.82503)	=(1.5743#0.99994)	=(2.671#0.99998)
Niben101Ctg13312g00004	13.3691	15.5637	10.5979	13.4118	=(0.024631#0.99917)	=(-0.4057#0.99994)	=(0.028725#0.99998)	Transcriptional corepressor LEUNIG
Niben101Ctg13318g00001	0.120232	0	0.313323	0.251002	NA(NA#NA)	=(1.3113#0.99994)	=(1.086#0.99998)	Protein IQ-DOMAIN 1 [Morus notabilis] gb|EXB66847.1| Protein IQ-DOMAIN 1 [Morus notabilis
Niben101Ctg13319g00001	0	0	0	0	NA(NA#NA)	NA(NA#NA)	NA(NA#NA)	TATA element modulatory factor
Niben101Ctg13328g00002	5.71101	12.4241	8.9694	6.12026	=(0.92667#0.79663)	=(0.58068#0.99994)	=(0.12397#0.99998)	Decapping 5, putative isoform 1 [Theobroma cacao] gb|EOY04273.1| Decapping 5, putative isoform 1 [Theobroma cacao
Niben101Ctg13332g00003	0.298894	0	0	0.103998	NA(NA#NA)	NA(NA#NA)	=(-1.499#0.99998)	tRNA-2-methylthio-N(6)-dimethylallyladenosine synthase
Niben101Ctg13347g00002	0	18.2357	1.25269	0.0809291	>(4.8138#0.0009656)	NA(NA#NA)	NA(NA#NA)	cytochrome P450, family 71, subfamily A, polypeptide 22
Niben101Ctg13350g00001	0	0	0.111125	1.22405	NA(NA#NA)	NA(NA#NA)	NA(NA#NA)	enoyl-CoA hydratase/isomerase A
Niben101Ctg13361g00001	13.6739	12.4751	14.016	12.2114	=(-0.32703#0.99917)	=(-0.034924#0.99994)	=(-0.13907#0.99998)	BnaA08g14390D [Brassica napus
Niben101Ctg13368g00004	0.56462	6.28114	0.882837	10.6506	=(3.281#0.20908)	=(0.57429#0.99994)	=(4.2616#0.2012)	RAB GDP dissociation inhibitor 2
Niben101Ctg13380g00001	410.13	1163.99	792.24	629.348	>(1.3103#6.44E-26)	=(0.87928#2.86E-08)	=(0.6419#0.011931)	Peptidyl-prolyl cis-trans isomerase 7
Niben101Ctg13383g00004	9.51979	13.4055	10.0993	11.0942	=(0.29916#0.8531)	=(0.014666#0.99994)	=(0.24493#0.99998)	myosin heavy chain, putative [Medicago truncatula
Niben101Ctg13395g00001	0	0	0	0.0770086	NA(NA#NA)	NA(NA#NA)	NA(NA#NA)	Protein LONGIFOLIA 2
Niben101Ctg13400g00003	0.772504	1.74603	1.50314	0.940752	=(0.98181#0.96506)	=(0.88979#0.99994)	=(0.30839#0.99998)	BTB/POZ domain-containing protein
Niben101Ctg13403g00001	0	0	0	0.404645	NA(NA#NA)	NA(NA#NA)	NA(NA#NA)	BnaC09g41570D [Brassica napus
Niben101Ctg13406g00001	0	0	0	0	NA(NA#NA)	NA(NA#NA)	NA(NA#NA)	Mannan endo-1,4-beta-mannosidase 2
Niben101Ctg13410g00002	0.34205	0.362395	0	0	=(-0.1113#0.99917)	NA(NA#NA)	NA(NA#NA)	Xanthine dehydrogenase 1
Niben101Ctg13411g00003	0.185294	0.314104	0	0.232097	=(0.56677#0.99917)	NA(NA#NA)	=(0.34903#0.99998)	Rho guanine nucleotide exchange factor 8
Niben101Ctg13414g00002	1.83627	0.891683	0.398775	1.91674	=(-1.2368#0.99917)	=(-2.2737#0.99994)	=(0.086#0.99998)	Protein kinase C
Niben101Ctg13427g00002	0	0	0	0	NA(NA#NA)	NA(NA#NA)	NA(NA#NA)	60S ribosomal protein L18a
Niben101Ctg13431g00004	0.362604	0	0.529168	0.075699	NA(NA#NA)	=(0.47475#0.99994)	=(-2.2359#0.99998)	xyloglucan endotransglucosylase/hydrolase 32
Niben101Ctg13446g00002	0.467265	0.110013	0.324717	0.216774	=(-2.2812#0.99917)	=(-0.59564#0.99994)	=(-1.0839#0.99998)	BnaC01g20640D [Brassica napus
Niben101Ctg13447g00002	0	0.135536	0.400051	0.400599	NA(NA#NA)	NA(NA#NA)	NA(NA#NA)	Chromatin remodeling factor18 isoform 1 [Theobroma cacao] gb|EOY09747.1| Chromatin remodeling factor18 isoform 1 [Theobroma cacao
Niben101Ctg13474g00003	0.864369	2.36577	0.976101	1.27819	=(1.2579#0.99917)	=(0.1048#0.99994)	=(0.5885#0.99998)	Caleosin-related family protein
Niben101Ctg13477g00004	0	0	0	0	NA(NA#NA)	NA(NA#NA)	NA(NA#NA)	outer arm dynein light chain 1 [Medicago truncatula
Niben101Ctg13488g00004	1.67485	1.52098	1.91213	0.58275	=(-0.33369#0.99917)	=(0.12057#0.99994)	=(-1.499#0.99998)	Ribosome biogenesis protein BMS1 homolog
Niben101Ctg13489g00001	0.3093	0.0655396	0.257931	0.129142	=(-2.4332#0.99917)	=(-0.3326#0.99994)	=(-1.2359#0.99998)	NADP-dependent alkenal double bond reductase P1
Niben101Ctg13498g00002	0	0	0	0.0490209	NA(NA#NA)	NA(NA#NA)	NA(NA#NA)	Unknown protein
Niben101Ctg13505g00002	0	0	0	0	NA(NA#NA)	NA(NA#NA)	NA(NA#NA)	Adenine nucleotide alpha hydrolases-like superfamily protein, putative [Theobroma cacao] gb|EOY06221.1| Adenine nucleotide alpha hydrolases-like superfamily protein, putative [Theobroma cacao
Niben101Ctg13507g00001	0	0.13774	0.135519	0	NA(NA#NA)	NA(NA#NA)	NA(NA#NA)	Translocation protein SEC62
Niben101Ctg13514g00004	3.69019	3.25807	2.33546	2.01767	=(-0.37434#0.99917)	=(-0.73057#0.99994)	=(-0.84689#0.99998)	alpha/beta hydrolase [Mycobacterium avium
Niben101Ctg13537g00001	7.36832	9.13538	6.20995	9.00038	=(0.11547#0.99917)	=(-0.31734#0.99994)	=(0.31277#0.99998)	Acyl carrier protein 2, mitochondrial
Niben101Ctg13555g00001	1.16173	1.41183	1.74524	1.03431	=(0.086638#0.99917)	=(0.51657#0.99994)	=(-0.14348#0.99998)	Protein FANTASTIC FOUR 3
Niben101Ctg13559g00004	0	0	0	0	NA(NA#NA)	NA(NA#NA)	NA(NA#NA)	nodulin MtN21 /EamA-like transporter family protein
Niben101Ctg13560g00003	0	0	0	0	NA(NA#NA)	NA(NA#NA)	NA(NA#NA)	Peroxidase 9
Niben101Ctg13561g00003	0	0	0	0.392744	NA(NA#NA)	NA(NA#NA)	NA(NA#NA)	Photosystem II lipoprotein Psb27
Niben101Ctg13566g00004	0.835557	0.793678	0.690779	0.8421	=(-0.26884#0.99917)	=(-0.3451#0.99994)	=(0.035374#0.99998)	Lysine ketoglutarate reductase trans-splicing-like protein [Medicago truncatula
Niben101Ctg13570g00002	13.1906	15.7709	11.9831	9.76883	=(0.063095#0.99917)	=(-0.20909#0.99994)	=(-0.40913#0.99998)	RED family protein
Niben101Ctg13582g00001	0	0	0	0	NA(NA#NA)	NA(NA#NA)	NA(NA#NA)	TGACG-sequence-specific DNA-binding protein TGA-2.1
Niben101Ctg13600g00003	0	0	0	0	NA(NA#NA)	NA(NA#NA)	NA(NA#NA)	anthranilate phosphoribosyltransferase, putative
Niben101Ctg13610g00001	0	34.3049	12.493	14.9292	>(4.9531#0.00041681)	=(3.5578#0.24107)	=(3.8622#0.4054)	Calcium-binding protein 7
Niben101Ctg13614g00002	0	0	0	0	NA(NA#NA)	NA(NA#NA)	NA(NA#NA)	Anaphase-promoting complex subunit 1
Niben101Ctg13629g00002	0	0	0	0	NA(NA#NA)	NA(NA#NA)	NA(NA#NA)	Germin-like protein 9-3
Niben101Ctg13629g00003	0	0	0	0	NA(NA#NA)	NA(NA#NA)	NA(NA#NA)	Germin-like protein 9-3
Niben101Ctg13647g00002	6.81168	7.65689	7.96639	5.89626	=(-0.025909#0.99917)	=(0.15533#0.99994)	=(-0.18409#0.99998)	ATP-dependent RNA helicase DED1
Niben101Ctg13650g00001	0	0	0	0	NA(NA#NA)	NA(NA#NA)	NA(NA#NA)	Phototropic-responsive NPH3 family protein
Niben101Ctg13650g00002	0	0	0	0	NA(NA#NA)	NA(NA#NA)	NA(NA#NA)	Phototropic-responsive NPH3 family protein, putative [Theobroma cacao] gb|EOY14223.1| Phototropic-responsive NPH3 family protein, putative [Theobroma cacao
Niben101Ctg13666g00001	1.77368	6.40096	3.29332	3.18211	=(1.6569#0.65533)	=(0.82221#0.99994)	=(0.86736#0.99998)	E3 ubiquitin ligase-like protein [Arabidopsis thaliana
Niben101Ctg13673g00002	0	0	0	0	NA(NA#NA)	NA(NA#NA)	NA(NA#NA)	MADS-box transcription factor 55
Niben101Ctg13685g00001	2.99435	2.07942	2.30819	2.574	=(-0.72072#0.99917)	=(-0.44606#0.99994)	=(-0.19411#0.99998)	Unknown protein
Niben101Ctg13703g00001	6.65789	0.461863	6.07265	6.03959	=(-4.0442#0.15358)	=(-0.20332#0.99994)	=(-0.11649#0.99998)	UDP-Glycosyltransferase superfamily protein
Niben101Ctg13716g00003	0	0	0	0	NA(NA#NA)	NA(NA#NA)	NA(NA#NA)	Zinc finger protein 8
Niben101Ctg13721g00007	0.517272	0.0755917	1.097	0.819221	=(-2.9693#0.9156)	=(1.014#0.99994)	=(0.68745#0.99998)	Dimethylaniline monooxygenase [N-oxide-forming] 1
Niben101Ctg13733g00003	87.1016	217.935	124.637	93.8271	>(1.1285#8.31E-07)	=(0.44638#0.52508)	=(0.13143#0.99998)	Glutamate decarboxylase
Niben101Ctg13736g00004	10.6403	980.863	304.317	116.143	>(6.3318#1.14E-238)	>(4.7674#3.97E-72)	>(3.4724#9.26E-22)	Glucan endo-1,3-beta-glucosidase
Niben101Ctg13746g00004	1.21257	2.30175	1.21132	2.10953	=(0.73#0.99917)	=(-0.072077#0.99994)	=(0.82297#0.99998)	Far1-related sequence 4 isoform 3 [Theobroma cacao] gb|EOY32574.1| Far1-related sequence 4 isoform 3 [Theobroma cacao
Niben101Ctg13751g00001	7.30752	7.35984	8.13456	5.97979	=(-0.18436#0.99917)	=(0.084101#0.99994)	=(-0.26517#0.99998)	cyclic nucleotide gated channel 19
Niben101Ctg13757g00001	0	0	0	0	NA(NA#NA)	NA(NA#NA)	NA(NA#NA)	Pentatricopeptide repeat-containing protein
Niben101Ctg13768g00001	3.22622	3.15804	4.86173	3.47742	=(-0.22547#0.99917)	=(0.52104#0.99994)	=(0.13229#0.99998)	hydrolase [Enterococcus faecium
Niben101Ctg13774g00001	0.287887	0.360468	0.818435	0.355141	=(0.12971#0.99917)	=(1.4368#0.99994)	=(0.32701#0.99998)	NAC domain-containing protein 68
Niben101Ctg13775g00003	9.55896	7.60507	9.2234	10.4601	=(-0.52455#0.99917)	=(-0.12214#0.99994)	=(0.15409#0.99998)	plasma membrane ATPase 1-like [Solanum tuberosum] emb|CAA54046.1| H(+)-transporting ATPase [Solanum tuberosum
Niben101Ctg13778g00003	0.631217	1.82795	1.35982	1.75701	=(1.3394#0.96929)	=(1.0366#0.99994)	=(1.501#0.99998)	aldo/keto reductase family oxidoreductase [Medicago truncatula
Niben101Ctg13781g00001	0.0240645	0	0.351186	0	NA(NA#NA)	=(3.7967#0.99994)	NA(NA#NA)	HXXXD-type acyl-transferase family protein
Niben101Ctg13782g00003	124.85	11.6841	8.53104	18.7516	<(-3.6122#1.33E-25)	<(-3.9419#1.55E-27)	<(-2.711#1.25E-19)	Xyloglucan endotransglucosylase/hydrolase protein 24
Niben101Ctg13795g00003	0.222758	0.0337154	0	0	=(-2.9187#0.99917)	NA(NA#NA)	NA(NA#NA)	Unknown protein
Niben101Ctg13796g00001	0	0	0	0	NA(NA#NA)	NA(NA#NA)	NA(NA#NA)	Dynamin-related protein 4C
Niben101Ctg13799g00002	8.11526	12.2258	8.38794	10.0436	=(0.39656#0.87934)	=(-0.022903#0.99994)	=(0.33168#0.99998)	Unknown protein
Niben101Ctg13801g00001	0	0	0	0	NA(NA#NA)	NA(NA#NA)	NA(NA#NA)	Lipid transfer protein [Medicago truncatula
Niben101Ctg13813g00003	0	0	0	0	NA(NA#NA)	NA(NA#NA)	NA(NA#NA)	Germin-like protein subfamily 1 member 20
Niben101Ctg13827g00003	0	0	0.16463	0	NA(NA#NA)	NA(NA#NA)	NA(NA#NA)	Vacuolar protein sorting-associated protein 13
Niben101Ctg13833g00001	0	0	0	0	NA(NA#NA)	NA(NA#NA)	NA(NA#NA)	Receptor-like protein kinase
Niben101Ctg13835g00003	1.36674	1.77384	1.95894	0.891646	=(0.18148#0.99917)	=(0.44875#0.99994)	=(-0.59207#0.99998)	Unknown protein
Niben101Ctg13850g00002	0	0.0262463	0	0	NA(NA#NA)	NA(NA#NA)	NA(NA#NA)	Cytokinin dehydrogenase 1
Niben101Ctg13858g00004	0.0859722	0.045543	0.0896172	0	=(-1.1113#0.99917)	=(-0.010677#0.99994)	NA(NA#NA)	tRNA-specific 2-thiouridylase MnmA
Niben101Ctg13861g00002	0	0	0	0	NA(NA#NA)	NA(NA#NA)	NA(NA#NA)	1-aminocyclopropane-1-carboxylate synthase 4
Niben101Ctg13864g00004	3.99078	9.80697	10.5733	9.19919	=(1.1025#0.69093)	=(1.3351#0.98153)	=(1.229#0.99998)	Protein BRICK1
Niben101Ctg13866g00001	0	0	0	0	NA(NA#NA)	NA(NA#NA)	NA(NA#NA)	P18 protein [Nicotiana alata
Niben101Ctg13873g00002	0	0	0	0	NA(NA#NA)	NA(NA#NA)	NA(NA#NA)	Zinc transporter 7
Niben101Ctg13874g00002	1.5701	1.53553	1.76256	1.73976	=(-0.22678#0.99917)	=(0.096238#0.99994)	=(0.17216#0.99998)	conserved hypothetical protein [Ricinus communis] gb|EEF44322.1| conserved hypothetical protein [Ricinus communis
Niben101Ctg13878g00002	1.01075	1.21231	1.57047	1.01523	=(0.067669#0.99917)	=(0.56518#0.99994)	=(0.030505#0.99998)	Unknown protein
Niben101Ctg13882g00003	7.1683	7.98415	7.23273	5.89962	=(-0.039151#0.99917)	=(-0.057674#0.99994)	=(-0.25689#0.99998)	conserved hypothetical protein [Ricinus communis] gb|EEF47120.1| conserved hypothetical protein [Ricinus communis
Niben101Ctg13885g00001	0.112216	0.911498	0.0779827	0.468537	=(2.8273#0.93166)	=(-0.59564#0.99994)	=(2.086#0.99998)	disease resistance protein, partial [Solanum habrochaites
Niben101Ctg13892g00001	0	0	0	0	NA(NA#NA)	NA(NA#NA)	NA(NA#NA)	Beta-amylase 5
Niben101Ctg13912g00003	1.8164	0.962222	0.879085	1.15115	=(-1.1113#0.99917)	=(-1.1176#0.99994)	=(-0.63389#0.99998)	COP1-interacting protein-related
Niben101Ctg13915g00004	18.5429	19.3378	16.3321	15.0393	=(-0.1341#0.99917)	=(-0.25374#0.99994)	=(-0.27801#0.99998)	Inorganic pyrophosphatase
Niben101Ctg13916g00003	10.0716	8.23698	8.53394	6.70124	=(-0.48476#0.99917)	=(-0.30959#0.99994)	=(-0.56367#0.99998)	cyclic nucleotide gated channel 19
Niben101Ctg13927g00002	25.6284	2.62401	20.5414	33.1584	=(-3.4826#0.087039)	=(-0.38979#0.99994)	=(0.39575#0.99998)	Chlorophyll a-b binding protein 7, chloroplastic
Niben101Ctg13930g00002	1.86949	3.67843	2.92313	1.60295	=(0.78178#0.99917)	=(0.57429#0.99994)	=(-0.19779#0.99998)	Dynamin-related protein 3B
Niben101Ctg13931g00001	2.783	4.44697	2.74247	1.50804	=(0.48152#0.87057)	=(-0.091748#0.99994)	=(-0.85984#0.99998)	Midasin
Niben101Ctg13932g00004	0	0	0	0	NA(NA#NA)	NA(NA#NA)	NA(NA#NA)	Nodulation-signaling pathway 1 protein
Niben101Ctg13943g00002	4.22919	9.65083	6.80838	5.92957	=(0.99561#0.40523)	=(0.61635#0.99994)	=(0.51167#0.99998)	alpha/beta-Hydrolases superfamily protein
Niben101Ctg13946g00001	0	0	0.210664	0	NA(NA#NA)	NA(NA#NA)	NA(NA#NA)	Germin-like protein subfamily 3 member 3
Niben101Ctg13948g00001	0	0	0	0	NA(NA#NA)	NA(NA#NA)	NA(NA#NA)	Unknown protein
Niben101Ctg13948g00003	0	0	0	0	NA(NA#NA)	NA(NA#NA)	NA(NA#NA)	Unknown protein
Niben101Ctg13949g00001	1.76948	2.4302	2.39102	1.77862	=(0.26309#0.99917)	=(0.36372#0.99994)	=(0.031552#0.99998)	Inner membrane transport protein yjjL, putative [Ricinus communis] gb|EEF28716.1| Inner membrane transport protein yjjL, putative [Ricinus communis
Niben101Ctg13961g00001	0	0.0616072	0	0.121394	NA(NA#NA)	NA(NA#NA)	NA(NA#NA)	GDSL esterase/lipase
Niben101Ctg13967g00003	10.3753	2.03984	5.79784	9.49022	=(-2.5413#0.60006)	=(-0.91015#0.99994)	=(-0.10452#0.99998)	Saccharopine dehydrogenase
Niben101Ctg13971g00002	5.60872	13.3597	10.8637	9.54993	=(1.0575#0.4327)	=(0.88319#0.99994)	=(0.79194#0.99998)	Unknown protein
Niben101Ctg13976g00004	1.02069	1.20156	1.77328	0.355141	=(0.040702#0.99917)	=(0.72629#0.99994)	=(-1.499#0.99998)	Aldose reductase
Niben101Ctg13986g00002	11.2851	18.9498	9.14454	9.33486	=(0.5531#0.68649)	=(-0.37402#0.99994)	=(-0.2496#0.99998)	Unknown protein
Niben101Ctg13992g00003	0	0	0	0	NA(NA#NA)	NA(NA#NA)	NA(NA#NA)	Tetratricopeptide repeat protein 1
Niben101Ctg13994g00001	3.48315	0.335485	0.385088	2.75439	=(-3.5707#0.60617)	=(-3.2477#0.99994)	=(-0.31454#0.99998)	Ethylene-responsive transcription factor 4
Niben101Ctg13995g00003	0	0	0	0	NA(NA#NA)	NA(NA#NA)	NA(NA#NA)	ABC transporter A family member 1
Niben101Ctg13998g00002	5.87697	2.49786	2.77813	5.49254	=(-1.429#0.73082)	=(-1.1515#0.99994)	=(-0.073478#0.99998)	Alcohol dehydrogenase
Niben101Ctg14007g00002	6.30721	1.96113	2.64414	3.29181	=(-1.88#0.50802)	=(-1.3248#0.99994)	=(-0.914#0.99998)	hydroxyproline-rich glycoprotein family protein
Niben101Ctg14008g00002	2.85204	62.5166	39.1103	32.7474	>(4.2595#5.68E-16)	>(3.7069#8.43E-09)	>(3.5454#2.09E-06)	UDP-Glycosyltransferase superfamily protein
Niben101Ctg14014g00001	2.23872	3.89666	2.58366	1.33533	=(0.60491#0.99917)	=(0.13616#0.99994)	=(-0.72135#0.99998)	Formin-like protein 3
Niben101Ctg14017g00003	0.29341	0.138161	0.373816	0.102089	=(-1.2812#0.99917)	=(0.27883#0.99994)	=(-1.499#0.99998)	Protein NRT1/ PTR FAMILY 6.4
Niben101Ctg14024t00001	0	0	0	0	NA(NA#NA)	NA(NA#NA)	NA(NA#NA)	Protein NRT1/ PTR FAMILY 6.4
Niben101Ctg14032g00002	0	0	0	0	NA(NA#NA)	NA(NA#NA)	NA(NA#NA)	Protein trichome birefringence-like 41
Niben101Ctg14033g00003	0	0	0	0	NA(NA#NA)	NA(NA#NA)	NA(NA#NA)	Protein of Unknown Function (DUF239
Niben101Ctg14038g00004	0	0.17694	0	0	NA(NA#NA)	NA(NA#NA)	NA(NA#NA)	Homeobox-leucine zipper family protein / lipid-binding START domain-containing protein
Niben101Ctg14039g00002	0	0	0	0	NA(NA#NA)	NA(NA#NA)	NA(NA#NA)	Pirin-like protein
Niben101Ctg14045g00001	0	0	0	0	NA(NA#NA)	NA(NA#NA)	NA(NA#NA)	Rho GTPase-activating protein 2
Niben101Ctg14049g00002	38.287	4.75202	21.683	40.3042	<(-3.2049#0.0019989)	=(-0.89087#0.82572)	=(0.098195#0.99998)	Chlorophyll a-b binding protein 7, chloroplastic
Niben101Ctg14054g00002	0	0	0	0	NA(NA#NA)	NA(NA#NA)	NA(NA#NA)	Leucine-rich repeat-containing protein 1
Niben101Ctg14056g00003	2.41942	3.04395	4.01943	2.76221	=(0.13663#0.99917)	=(0.66175#0.99994)	=(0.21528#0.99998)	Phosphatidylinositol 4-kinase alpha 1
Niben101Ctg14063g00003	0	0.104419	0.102735	0	NA(NA#NA)	NA(NA#NA)	NA(NA#NA)	Armadillo repeat-containing protein 8
Niben101Ctg14071g00003	10.2366	14.1825	14.3326	9.48388	=(0.27572#0.99867)	=(0.41499#0.99994)	=(-0.086061#0.99998)	pleckstrin-like (PH) and lipid-binding START domain protein [Medicago truncatula
Niben101Ctg14074g00003	0.0158639	1.04207	0.396876	0.115914	=(5.8429#0.50138)	=(4.5743#0.99994)	=(2.8934#0.99998)	DNA topoisomerase 2-binding protein 1
Niben101Ctg14075g00001	31.1595	48.8661	35.9086	31.5811	=(0.4545#0.67196)	=(0.13408#0.99994)	=(0.043508#0.99998)	V-type proton ATPase subunit E
Niben101Ctg14076g00001	0.484571	0.77009	1.89418	0.505807	=(0.47366#0.99917)	=(1.8962#0.99994)	=(0.086#0.99998)	60S ribosomal protein L44
Niben101Ctg14080g00002	1.25854	0.0784351	0.540193	1.08186	=(-4.1988#0.95278)	=(-1.2908#0.99994)	=(-0.19411#0.99998)	50S ribosomal protein L5
Niben101Ctg14086g00004	29.873	17.0661	9.58609	24.0897	=(-1.0024#0.57396)	=(-1.7104#0.192)	=(-0.2863#0.99998)	glycine-rich RNA-binding protein 2
Niben101Ctg14095g00001	6.41027	9.22766	3.63155	4.00017	=(0.33092#0.99917)	=(-0.89038#0.99994)	=(-0.6562#0.99998)	Vacuolar iron transporter homolog 4
Niben101Ctg14099g00002	0.123006	0.325807	0.128222	0.192596	=(1.2106#0.99917)	=(-0.010677#0.99994)	=(0.67096#0.99998)	Lysosomal Pro-X carboxypeptidase
Niben101Ctg14115g00001	0	0	0	0	NA(NA#NA)	NA(NA#NA)	NA(NA#NA)	Serine/arginine-rich splicing factor 10
Niben101Ctg14126g00004	0	0.0702501	0.414704	0.184565	NA(NA#NA)	NA(NA#NA)	NA(NA#NA)	Unknown protein
Niben101Ctg14127g00001	1.05634	1.04199	0.949248	0.79846	=(-0.21439#0.99917)	=(-0.2248#0.99994)	=(-0.37966#0.99998)	DNA mismatch repair protein MutS
Niben101Ctg14130g00002	37.3352	29.7146	35.0451	32.57	=(-0.52402#0.70905)	=(-0.16191#0.99994)	=(-0.17287#0.99998)	Vesicle-associated membrane protein 1
Niben101Ctg14130g00004	0	0	0	0	NA(NA#NA)	NA(NA#NA)	NA(NA#NA)	SelT-like protein
Niben101Ctg14135g00002	0	0	0	0.205435	NA(NA#NA)	NA(NA#NA)	NA(NA#NA)	cellulose synthase-like A3
Niben101Ctg14136g00001	0	0	0.0945748	0	NA(NA#NA)	NA(NA#NA)	NA(NA#NA)	HXXXD-type acyl-transferase family protein
Niben101Ctg14138g00002	0	0	0	0	NA(NA#NA)	NA(NA#NA)	NA(NA#NA)	RING finger protein 113 homolog
Niben101Ctg14141g00004	0.083503	0.26541	0.174087	0.522975	=(1.4737#0.99917)	=(0.98932#0.99994)	=(2.671#0.99998)	Pyrimidine-specific ribonucleoside hydrolase RihA
Niben101Ctg14155g00001	0	0	0	0.0474194	NA(NA#NA)	NA(NA#NA)	NA(NA#NA)	GDSL esterase/lipase
Niben101Ctg14168g00004	0.0664899	4.79025	0.554472	1.35337	=(5.9762#0.15864)	=(2.9893#0.99994)	=(4.3714#0.99998)	Glutathione S-transferase U9
Niben101Ctg14184g00002	27.6623	17.4288	25.4822	31.7524	=(-0.8611#0.8701)	=(-0.18901#0.99994)	=(0.22307#0.99998)	Glutamine amidotransferase subunit PdxT
Niben101Ctg14192g00001	0	0.065287	0.0642343	0	NA(NA#NA)	NA(NA#NA)	NA(NA#NA)	RNA-binding (RRM/RBD/RNP motifs) family protein
Niben101Ctg14198g00001	0.145371	0.308036	0	0.151742	=(0.8887#0.99917)	NA(NA#NA)	=(0.086#0.99998)	imidazoleglycerol-phosphate dehydratase
Niben101Ctg14200g00001	25.6796	29.3911	27.7506	26.9894	=(9.80E-05#0.99917)	=(0.041318#0.99994)	=(0.095893#0.99998)	Transducin/WD40 repeat-like superfamily protein
Niben101Ctg14204g00003	0	0	0	0	NA(NA#NA)	NA(NA#NA)	NA(NA#NA)	Ethylene-responsive transcription factor 10
Niben101Ctg14214g00003	3.72389	2.32082	1.25587	1.82922	=(-0.87684#0.99917)	=(-1.6387#0.99994)	=(-1.0015#0.99998)	sister-chromatide cohesion protein [Medicago truncatula
Niben101Ctg14231g00004	0.852844	0.903572	1.11125	1.44661	=(-0.1113#0.99917)	=(0.31125#0.99994)	=(0.78644#0.99998)	Unknown protein
Niben101Ctg14233g00001	3.61959	2.52007	3.93475	6.04515	=(-0.71702#0.99917)	=(0.049865#0.99994)	=(0.76407#0.99998)	GATA transcription factor 12
Niben101Ctg14241g00006	0	0.795398	0.313029	0.313458	NA(NA#NA)	NA(NA#NA)	NA(NA#NA)	Pleiotropic drug resistance protein 2
Niben101Ctg14241g00007	0.0668373	1.55788	0.31352	0.0697664	=(4.3481#0.6731)	=(2.1592#0.99994)	=(0.086#0.99998)	ABC transporter G family member 31
Niben101Ctg14246g00004	0.050644	1.12678	0.659889	0.105727	=(4.281#0.69241)	=(3.6332#0.99994)	=(1.086#0.99998)	F-box/LRR-repeat protein 3
Niben101Ctg14258g00004	0.087621	0	0	0	NA(NA#NA)	NA(NA#NA)	NA(NA#NA)	product [Oryza sativa Japonica Group
Niben101Ctg14272g00004	11.4198	14.9478	12.3986	9.74091	=(0.19374#0.9653)	=(0.048057#0.99994)	=(-0.20528#0.99998)	ESF1 homolog
Niben101Ctg14282g00004	2.8587	9.0862	6.14604	4.25217	=(1.4737#0.36123)	=(1.0337#0.99994)	=(0.59696#0.99998)	Domain of Uncharacterized protein function isoform 5 [Theobroma cacao] gb|EOY34504.1| Domain of Uncharacterized protein function isoform 5 [Theobroma cacao
Niben101Ctg14289g00001	0	0	0	0	NA(NA#NA)	NA(NA#NA)	NA(NA#NA)	carboxyl-terminal peptidase [Medicago truncatula
Niben101Ctg14291g00001	0.0662146	0	0	0.0691164	NA(NA#NA)	NA(NA#NA)	=(0.086#0.99998)	Cycloartenol synthase
Niben101Ctg14302g00002	0	0	0	0	NA(NA#NA)	NA(NA#NA)	NA(NA#NA)	Transducin/WD40 repeat-like superfamily protein
Niben101Ctg14302g00007	0	0	0	0	NA(NA#NA)	NA(NA#NA)	NA(NA#NA)	IQ-domain 17
Niben101Ctg14304g00004	19.9623	8.39815	11.3318	13.8126	=(-1.4438#0.019478)	=(-0.88749#0.31553)	=(-0.50717#0.99998)	Transducin family protein / WD-40 repeat family protein, putative isoform 2 [Theobroma cacao] gb|EOY07172.1| Transducin family protein / WD-40 repeat family protein, putative isoform 2 [Theobroma cacao
Niben101Ctg14305g00004	0	0.0385045	0.644022	0	NA(NA#NA)	NA(NA#NA)	NA(NA#NA)	hydrolase, hydrolyzing O-glycosyl compounds, putative [Ricinus communis] gb|EEF38422.1| hydrolase, hydrolyzing O-glycosyl compounds, putative [Ricinus communis
Niben101Ctg14312g00004	0	0	0	0.0617065	NA(NA#NA)	NA(NA#NA)	NA(NA#NA)	Serine/threonine protein phosphatase 2A 55 kDa regulatory subunit B beta isoform
Niben101Ctg14324g00001	1.3726	2.25408	1.75273	1.36112	=(0.52097#0.99917)	=(0.2821#0.99994)	=(0.011999#0.99998)	Nuclear pore complex protein NUP205
Niben101Ctg14336g00001	0.345281	0.731637	0.67485	0.585671	=(0.8887#0.99917)	=(0.89621#0.99994)	=(0.78644#0.99998)	KANADI like transcription factor, putative isoform 2 [Theobroma cacao] gb|EOY02267.1| KANADI like transcription factor, putative isoform 2 [Theobroma cacao
Niben101Ctg14347g00004	7.24504	4.52334	5.36746	4.72659	=(-0.87426#0.87876)	=(-0.50334#0.99994)	=(-0.59207#0.99998)	Exostosin family protein
Niben101Ctg14347g00007	24.4482	20.0292	25.1143	24.0359	=(-0.48228#0.99917)	=(-0.0318#0.99994)	=(-0.00041477#0.99998)	chorismate mutase [Microcystis aerugin [Microcystis aeruginosa PCC 9809
Niben101Ctg14350g00001	0	0	0	0	NA(NA#NA)	NA(NA#NA)	NA(NA#NA)	Peroxiredoxin-6
Niben101Ctg14352g00004	8.24416	14.4823	11.236	10.3117	=(0.61818#0.48616)	=(0.3761#0.99994)	=(0.34696#0.99998)	alpha/beta-Hydrolases superfamily protein
Niben101Ctg14358g00001	5.00375	5.97457	3.89123	3.6202	=(0.061166#0.99917)	=(-0.43337#0.99994)	=(-0.44282#0.99998)	MIF4G domain and MA3 domain-containing protein isoform 6 [Theobroma cacao] gb|EOY10534.1| MIF4G domain and MA3 domain-containing protein isoform 6 [Theobroma cacao
Niben101Ctg14368g00003	0.0343889	0.109303	0.0716938	0.035896	=(1.4737#0.99917)	=(0.98932#0.99994)	=(0.086#0.99998)	abscisic acid responsive elements-binding factor 2
Niben101Ctg14374g00002	5.28477	9.75197	6.30162	5.10926	=(0.68919#0.51377)	=(0.1833#0.99994)	=(-0.024606#0.99998)	RING/U-box superfamily protein
Niben101Ctg14375g00002	0	0	0	0	NA(NA#NA)	NA(NA#NA)	NA(NA#NA)	F-box protein
Niben101Ctg14382g00002	0.328258	0.298099	0.293293	0.832134	=(-0.33369#0.99917)	=(-0.23307#0.99994)	=(1.3661#0.99998)	14-3-3-like protein GF14 mu
Niben101Ctg14389g00001	0.483524	6.36696	3.16815	1.80255	=(3.5243#0.41891)	=(2.6414#0.99994)	=(1.9225#0.99998)	sugar transporter protein 7
Niben101Ctg14396g00002	19.3945	21.0017	22.8945	19.7976	=(-0.0798#0.99917)	=(0.16877#0.99994)	=(0.053796#0.99998)	RNA-binding protein 1
Niben101Ctg14401g00002	0.166571	0.0252113	0	0	=(-2.9187#0.99917)	NA(NA#NA)	NA(NA#NA)	F-box protein
Niben101Ctg14421g00002	1.26186	1.89013	3.58323	2.22555	=(0.38827#0.99917)	=(1.4351#0.99994)	=(0.84273#0.99998)	LOB domain-containing protein 41
Niben101Ctg14425g00002	5.68333	12.9186	9.26344	5.44702	=(0.98998#0.60763)	=(0.63423#0.99994)	=(-0.037148#0.99998)	Unknown protein
Niben101Ctg14436g00002	4.28284	6.11588	4.65853	5.15083	=(0.31933#0.99917)	=(0.050724#0.99994)	=(0.29036#0.99998)	Zinc transporter 6
Niben101Ctg14443g00002	0	0	0	0.145461	NA(NA#NA)	NA(NA#NA)	NA(NA#NA)	Beta-galactosidase 9
Niben101Ctg14444g00003	0.699053	16.9975	6.33961	5.76454	>(4.4091#0.0009304)	=(3.1103#0.32582)	=(3.0679#0.99998)	WRKY transcription factor 1
Niben101Ctg14445g00001	26.4239	63.4808	39.8933	28.5488	=(1.0698#0.013941)	=(0.52372#0.9713)	=(0.13571#0.99998)	TBC1 domain family member 5 homolog A
Niben101Ctg14448g00002	5.81485	5.43593	5.17	5.53412	=(-0.29187#0.99917)	=(-0.24016#0.99994)	=(-0.047267#0.99998)	P-loop containing nucle [Theobroma cacao
Niben101Ctg14450g00003	1.74445	5.63266	1.55864	3.59845	=(1.4964#0.64012)	=(-0.23307#0.99994)	=(1.0687#0.99998)	Unknown protein
Niben101Ctg14453g00002	3.39128	3.6429	4.07514	2.5566	=(-0.091401#0.99917)	=(0.19444#0.99994)	=(-0.38349#0.99998)	Leucine carboxyl methyltransferase
Niben101Ctg14456g00004	0	0	0	0	NA(NA#NA)	NA(NA#NA)	NA(NA#NA)	Carbonic anhydrase
Niben101Ctg14462g00001	3.05532	0.588555	1.32358	2.65078	=(-2.5707#0.68925)	=(-1.2775#0.99994)	=(-0.18079#0.99998)	zinc knuckle (CCHC-type) family protein
Niben101Ctg14464g00004	0	0	0	0	NA(NA#NA)	NA(NA#NA)	NA(NA#NA)	Nucleolar protein 56
Niben101Ctg14470g00002	0	0	0	0	NA(NA#NA)	NA(NA#NA)	NA(NA#NA)	Early nodulin-like protein 1
Niben101Ctg14473g00004	0	0.121448	0	0	NA(NA#NA)	NA(NA#NA)	NA(NA#NA)	PAR1 protein
Niben101Ctg14476g00001	42.8936	95.9654	67.415	47.8755	=(0.96709#0.0015404)	=(0.58173#0.4396)	=(0.18265#0.99998)	Decapping 5 [Theobroma cacao] gb|EOY02170.1| Decapping 5 [Theobroma cacao
Niben101Ctg14493t00001	0	0	0	0	NA(NA#NA)	NA(NA#NA)	NA(NA#NA)	Decapping 5 [Theobroma cacao] gb|EOY02170.1| Decapping 5 [Theobroma cacao
Niben101Ctg14509g00003	6.63285	6.70053	0.857559	8.74834	=(-0.18001#0.99917)	=(-3.0219#0.61694)	=(0.4235#0.99998)	CDO504, partial [Poa phillipsiana
Niben101Ctg14511g00002	0	0.657941	0	0.162055	NA(NA#NA)	NA(NA#NA)	NA(NA#NA)	nucleoside hydrolase [Enterovibrio calviensis
Niben101Ctg14514g00003	6.07554	6.02496	5.54782	5.47932	=(-0.20672#0.99917)	=(-0.20167#0.99994)	=(-0.1249#0.99998)	Cyclin-dependent kinase C-2
Niben101Ctg14522g00003	104.976	156.111	151.258	104.261	=(0.37785#0.17439)	=(0.45637#0.44037)	=(0.014257#0.99998)	mRNA turnover protein 4 homolog
Niben101Ctg14534g00001	0	0	0	0	NA(NA#NA)	NA(NA#NA)	NA(NA#NA)	Unknown protein
Niben101Ctg14542g00004	0	0	0	0	NA(NA#NA)	NA(NA#NA)	NA(NA#NA)	interferon-related developmental regulator family protein / IFRD protein family
Niben101Ctg14544g00001	0	0	0	0	NA(NA#NA)	NA(NA#NA)	NA(NA#NA)	BnaCnng50740D [Brassica napus
Niben101Ctg14561g00002	0	0	0	0.130149	NA(NA#NA)	NA(NA#NA)	NA(NA#NA)	Cytochrome P450 superfamily protein
Niben101Ctg14566g00003	141.063	484.971	380.234	189.688	>(1.5869#7.10E-42)	>(1.36#2.02E-23)	=(0.45142#0.37402)	Superoxide dismutase [Cu-Zn
Niben101Ctg14569g00004	12.1626	14.3997	13.9575	11.2998	=(0.048935#0.99917)	=(0.12801#0.99994)	=(-0.082025#0.99998)	Aluminium induced protein with YGL and LRDR motifs
Niben101Ctg14573g00004	0.452838	0.299858	0.295023	0.76811	=(-0.78937#0.99917)	=(-0.68875#0.99994)	=(0.78644#0.99998)	ADP-ribosylation factor
Niben101Ctg14583g00002	1.20861	0.886499	1.06603	1.64975	=(-0.64182#0.99917)	=(-0.25168#0.99994)	=(0.47302#0.99998)	Condensin complex subunit 2
Niben101Ctg14602g00002	0.154501	0.163691	0	0	=(-0.1113#0.99917)	NA(NA#NA)	NA(NA#NA)	DnaJ homolog subfamily C member 13
Niben101Ctg14602g00003	0	0	0	0	NA(NA#NA)	NA(NA#NA)	NA(NA#NA)	DUF4283 domain protein [Medicago truncatula
Niben101Ctg14609g00002	0.289864	0	0.100718	0	NA(NA#NA)	=(-1.5956#0.99994)	NA(NA#NA)	Xanthine dehydrogenase/oxidase
Niben101Ctg14614g00001	0	0	0	0	NA(NA#NA)	NA(NA#NA)	NA(NA#NA)	NAC transcription factor [Nicotiana tabacum
Niben101Ctg14623g00001	0	0	0	0	NA(NA#NA)	NA(NA#NA)	NA(NA#NA)	DEA(D/H)-box RNA helicase family protein
Niben101Ctg14627g00001	0.0949011	0.100546	0	0.4953	=(-0.1113#0.99917)	NA(NA#NA)	=(2.4079#0.99998)	Unknown protein
Niben101Ctg14629g00001	0	0	0	0	NA(NA#NA)	NA(NA#NA)	NA(NA#NA)	Peroxiredoxin-2B
Niben101Ctg14632g00001	0.726856	1.3543	0.836053	1.17731	=(0.70314#0.99917)	=(0.13134#0.99994)	=(0.71987#0.99998)	F-box protein
Niben101Ctg14638g00001	0	0	0	0	NA(NA#NA)	NA(NA#NA)	NA(NA#NA)	NADH-quinone oxidoreductase subunit H 2
Niben101Ctg14642g00001	763.498	861.096	648.702	986.189	=(-0.021108#0.20378)	=(-0.30565#0.12326)	=(0.39336#0.00059358)	Metallothionein-like protein 2
Niben101Ctg14642g00003	2.796	0.649273	1.51716	2.23888	=(-2.3011#0.76093)	=(-0.95257#0.99994)	=(-0.29647#0.99998)	Unknown protein
Niben101Ctg14644g00001	0.0658059	0.0697201	0.274384	0	=(-0.1113#0.99917)	=(1.9893#0.99994)	NA(NA#NA)	adenine nucleotide alpha hydrolase-like domain kinase [Medicago truncatula
Niben101Ctg14652g00001	0.337043	0.277737	0.195185	0.586357	=(-0.47387#0.99917)	=(-0.85867#0.99994)	=(0.82297#0.99998)	SKP1-like protein 21
Niben101Ctg14678g00001	0.980771	2.03304	1.28905	0.979242	=(0.85699#0.99917)	=(0.32374#0.99994)	=(0.02187#0.99998)	External alternative NAD(P)H-ubiquinone oxidoreductase B1, mitochondrial
Niben101Ctg14679g00001	0	0	0	0	NA(NA#NA)	NA(NA#NA)	NA(NA#NA)	Serine carboxypeptidase II-3
Niben101Ctg14682g00001	209.485	48.1393	86.4188	200.732	<(-2.3162#1.97E-07)	<(-1.348#0.0018027)	=(-0.037459#0.99998)	BnaA06g38740D [Brassica napus
Niben101Ctg14683g00002	0	0	0	0	NA(NA#NA)	NA(NA#NA)	NA(NA#NA)	Linoleate 9S-lipoxygenase 1
Niben101Ctg14683g00004	0	0	0	0	NA(NA#NA)	NA(NA#NA)	NA(NA#NA)	Linoleate 9S-lipoxygenase
Niben101Ctg14686g00002	0.551408	0	0.0957977	0	NA(NA#NA)	=(-2.5956#0.99994)	NA(NA#NA)	BnaC02g35030D [Brassica napus
Niben101Ctg14686g00003	0	0	0	0	NA(NA#NA)	NA(NA#NA)	NA(NA#NA)	Remorin family protein
Niben101Ctg14687g00001	1.21568	1.28799	0.974784	0.488059	=(-0.1113#0.99917)	=(-0.38919#0.99994)	=(-1.2925#0.99998)	Unknown protein
Niben101Ctg14691g00001	2.03629	4.56862	2.37234	2.25056	=(0.97116#0.99917)	=(0.14979#0.99994)	=(0.16846#0.99998)	Pentatricopeptide repeat-containing protein
Niben101Ctg14691g00005	5.60598	6.71837	4.50249	5.85166	=(0.066486#0.99917)	=(-0.38683#0.99994)	=(0.086#0.99998)	Pentatricopeptide repeat-containing protein
Niben101Ctg14693t00001	0	0	0	0	NA(NA#NA)	NA(NA#NA)	NA(NA#NA)	Pentatricopeptide repeat-containing protein
Niben101Ctg14695g00001	0.84734	1.4502	0.792674	1.27001	=(0.58058#0.99917)	=(-0.1668#0.99994)	=(0.60795#0.99998)	expressed protein [Oryza sativa Japonica Group
Niben101Ctg14704g00002	4.28326	4.65904	3.98861	2.80181	=(-0.073333#0.99917)	=(-0.17341#0.99994)	=(-0.58823#0.99998)	Isoflavone reductase homolog P3
Niben101Ctg14706g00003	0.316081	0.365326	0.329482	0	=(0.01423#0.99917)	=(-0.010677#0.99994)	NA(NA#NA)	Phototropic-responsive NPH3 family protein
Niben101Ctg14707g00002	0	0	0	0	NA(NA#NA)	NA(NA#NA)	NA(NA#NA)	Histone H4
Niben101Ctg14707g00003	0	0	0	0	NA(NA#NA)	NA(NA#NA)	NA(NA#NA)	Chitinase 2
Niben101Ctg14713g00001	0.484571	0.154018	0.353581	0.101161	=(-1.8483#0.99917)	=(-0.52525#0.99994)	=(-2.2359#0.99998)	BnaA01g14510D [Brassica napus
Niben101Ctg14726g00004	17.3073	5.0867	10.0901	12.7309	=(-1.9612#0.10978)	=(-0.84902#0.99994)	=(-0.41892#0.99998)	Chlorophyllide a oxygenase, chloroplastic
Niben101Ctg14728g00003	0	0	0	0	NA(NA#NA)	NA(NA#NA)	NA(NA#NA)	Pectinesterase/pectinesterase inhibitor
Niben101Ctg14729g00001	0	0	0	0	NA(NA#NA)	NA(NA#NA)	NA(NA#NA)
Niben101Ctg14734g00004	0	0	0	0	NA(NA#NA)	NA(NA#NA)	NA(NA#NA)	Bidirectional sugar transporter N3
Niben101Ctg14738g00001	2.67602	0.968113	2.95956	2.82736	=(-1.6615#0.8701)	=(0.074715#0.99994)	=(0.10349#0.99998)	Zinc-finger homeodomain protein 2
Niben101Ctg14743g00003	0.307516	0.100248	0.12329	0	=(-1.8117#0.99917)	=(-1.3892#0.99994)	NA(NA#NA)	Aminopeptidase B
Niben101Ctg14751g00003	0	0.320416	0	0	NA(NA#NA)	NA(NA#NA)	NA(NA#NA)	50S ribosomal protein L7/L12
Niben101Ctg14751g00004	1.26817	0.839751	0.867521	0.579139	=(-0.78937#0.99917)	=(-0.61836#0.99994)	=(-1.1066#0.99998)	Tetratricopeptide repeat (TPR)-like superfamily protein
Niben101Ctg14753g00004	0	0	0	0	NA(NA#NA)	NA(NA#NA)	NA(NA#NA)	MADS-box transcription factor 18
Niben101Ctg14757g00001	0.59908	0.58589	0.576443	0.769642	=(-0.22678#0.99917)	=(-0.12615#0.99994)	=(0.38556#0.99998)	3-hydroxyisobutyryl-CoA hydrolase-like protein 1, mitochondrial
Niben101Ctg14760g00004	1.79817	1.22472	0.267772	1.20662	=(-0.74873#0.99917)	=(-2.818#0.99994)	=(-0.55143#0.99998)	50S ribosomal protein L11
Niben101Ctg14768g00004	2.52962	8.34109	4.89705	3.90684	=(1.5267#0.23657)	=(0.88241#0.99994)	=(0.6512#0.99998)	Acetyl-coenzyme A synthetase
Niben101Ctg14771g00002	0.0630802	0	0	0	NA(NA#NA)	NA(NA#NA)	NA(NA#NA)	Mitochondrial substrate carrier family protein
Niben101Ctg14776g00003	0	0.042408	0.125172	0.0835626	NA(NA#NA)	NA(NA#NA)	NA(NA#NA)	Unknown protein
Niben101Ctg14776g00004	0.685767	0.660506	0.389913	0.260298	=(-0.2488#0.99917)	=(-0.88515#0.99994)	=(-1.3734#0.99998)	disease resistance protein RGH5 [Solanum huancabambense
Niben101Ctg14777g00001	0.151214	0	0.157625	0	NA(NA#NA)	=(-0.010677#0.99994)	NA(NA#NA)	Glyceraldehyde-3-phosphate dehydrogenase
Niben101Ctg14782g00004	4.01532	3.88098	3.67154	3.45597	=(-0.24375#0.99917)	=(-0.19971#0.99994)	=(-0.1923#0.99998)	DNA ligase 4
Niben101Ctg14785g00001	27.6898	23.4327	22.6219	17.8477	=(-0.43549#0.99917)	=(-0.36221#0.99994)	=(-0.60949#0.99998)	DEAD-box ATP-dependent RNA helicase 26
Niben101Ctg14792g00004	1.39602	2.28582	1.41112	0.927312	=(0.51673#0.99917)	=(-0.055071#0.99994)	=(-0.56608#0.99998)	Diacylglycerol O-acyltransferase 1
Niben101Ctg14794t00001	0	0	0	0	NA(NA#NA)	NA(NA#NA)	NA(NA#NA)	Diacylglycerol O-acyltransferase 1
Niben101Ctg14797g00001	3.38405	2.37339	1.73892	2.43782	=(-0.70646#0.99917)	=(-1.0311#0.99994)	=(-0.44904#0.99998)	ELMO/CED-12 family protein
Niben101Ctg14800g00002	0	0	0	0	NA(NA#NA)	NA(NA#NA)	NA(NA#NA)	Unknown protein
Niben101Ctg14811g00003	0	0	0	0	NA(NA#NA)	NA(NA#NA)	NA(NA#NA)	BnaA09g12530D [Brassica napus
Niben101Ctg14813g00001	0.25757	0.136445	0.984466	0.672146	=(-1.1113#0.99917)	=(1.8638#0.99994)	=(1.4079#0.99998)	serine hydroxymethyltransferase 4
Niben101Ctg14829g00003	0	0.0668323	0	0.0658447	NA(NA#NA)	NA(NA#NA)	NA(NA#NA)	Unknown protein
Niben101Ctg14837g00005	0	0	0	0	NA(NA#NA)	NA(NA#NA)	NA(NA#NA)	DUF21 domain-containing protein
Niben101Ctg14845g00001	6.54772	6.89709	6.09546	4.32599	=(-0.11966#0.99917)	=(-0.17384#0.99994)	=(-0.57384#0.99998)	RHOMBOID-like 1
Niben101Ctg14848g00004	2.64783	1.98023	1.9483	1.68	=(-0.6138#0.99917)	=(-0.51318#0.99994)	=(-0.63223#0.99998)	ubiquitin-conjugating enzyme 36
Niben101Ctg14854t00001	0	0	0	0	NA(NA#NA)	NA(NA#NA)	NA(NA#NA)	ubiquitin-conjugating enzyme 36
Niben101Ctg14855g00002	11.8966	4.25596	5.15364	7.57977	=(-1.6776#0.88051)	=(-1.2775#0.99994)	=(-0.6262#0.99998)	GRF zinc finger protein [Medicago truncatula
Niben101Ctg14855g00004	1.38222	0.100995	0.298101	0.34826	=(-3.9693#0.85841)	=(-2.2837#0.99994)	=(-1.9646#0.99998)	conserved hypothetical protein [Ricinus communis] gb|EEF30040.1| conserved hypothetical protein [Ricinus communis
Niben101Ctg14858g00001	0.11341	0.0600779	0.118218	0.355141	=(-1.1113#0.99917)	=(-0.010677#0.99994)	=(1.671#0.99998)	MYB transcription factor [Populus trichocarpa
Niben101Ctg14862g00002	1.19673	0.69954	1.50557	1.29225	=(-0.96928#0.99917)	=(0.26063#0.99994)	=(0.13491#0.99998)	Movement protein binding protein 2C, putative isoform 3 [Theobroma cacao] gb|EOY22156.1| Movement protein binding protein 2C, putative isoform 3 [Theobroma cacao
Niben101Ctg14866g00003	0	0	0	0	NA(NA#NA)	NA(NA#NA)	NA(NA#NA)	BnaC05g06380D [Brassica napus
Niben101Ctg14871g00001	0.410021	0	0	0	NA(NA#NA)	NA(NA#NA)	NA(NA#NA)	Protein kinase C
Niben101Ctg14873g00001	0.706572	0	0	0.271724	NA(NA#NA)	NA(NA#NA)	=(-1.3546#0.99998)	Lysosomal Pro-X carboxypeptidase
Niben101Ctg14880g00003	0.120458	0	0.376696	0.125737	NA(NA#NA)	=(1.5743#0.99994)	=(0.086#0.99998)	Carboxyvinyl-carboxyphosphonate phosphorylmutase
Niben101Ctg14882g00002	0	0	0	0	NA(NA#NA)	NA(NA#NA)	NA(NA#NA)	TCP family transcription factor
Niben101Ctg14895g00002	0	0	0	0	NA(NA#NA)	NA(NA#NA)	NA(NA#NA)	plastid GTPase Der [Nicotiana benthamiana
Niben101Ctg14899g00003	9.73567	4.28062	6.34277	6.80876	=(-1.3801#0.69743)	=(-0.68875#0.99994)	=(-0.49177#0.99998)	Cell division protein FtsZ
Niben101Ctg14900g00003	0	0	0	0	NA(NA#NA)	NA(NA#NA)	NA(NA#NA)	GDSL esterase/lipase
Niben101Ctg14902g00003	0	0	0	0	NA(NA#NA)	NA(NA#NA)	NA(NA#NA)	High-affinity nitrate transporter 2.1
Niben101Ctg14904g00003	0	0	0	0	NA(NA#NA)	NA(NA#NA)	NA(NA#NA)	Pentatricopeptide repeat-containing protein
Niben101Ctg14904g00006	0	0	0	0	NA(NA#NA)	NA(NA#NA)	NA(NA#NA)	Pentatricopeptide repeat-containing protein
Niben101Ctg14905g00002	16.846	21.3356	22.7409	16.8432	=(0.1462#0.95278)	=(0.3623#0.99994)	=(0.023878#0.99998)	acyl-CoA binding protein 4
Niben101Ctg14907g00001	3.55352	5.12665	3.54655	3.47249	=(0.33411#0.99917)	=(-0.073413#0.99994)	=(-0.0091572#0.99998)	TPA: hypothetical protein ZEAMMB73_945312 [Zea mays
Niben101Ctg14908g00004	0	0.142669	0	0.140561	NA(NA#NA)	NA(NA#NA)	NA(NA#NA)	Protein FAR1-RELATED SEQUENCE 3
Niben101Ctg14912g00001	0	0	0	0	NA(NA#NA)	NA(NA#NA)	NA(NA#NA)	DNA mismatch repair protein [Phaseolus vulgaris
Niben101Ctg14915g00004	2.18383	1.97885	1.67736	1.40971	=(-0.33686#0.99917)	=(-0.45125#0.99994)	=(-0.60734#0.99998)	RNA-binding KH domain-containing protein
Niben101Ctg14916g00001	0	0	0	0	NA(NA#NA)	NA(NA#NA)	NA(NA#NA)	Mannan endo-1,4-beta-mannosidase 4
Niben101Ctg14924g00004	0	0	0	0	NA(NA#NA)	NA(NA#NA)	NA(NA#NA)	Protein NRT1/ PTR FAMILY 1.1
Niben101Ctg14931g00002	0	0	0	0	NA(NA#NA)	NA(NA#NA)	NA(NA#NA)	Receptor-like protein kinase
Niben101Ctg14931g00003	0	0	0	0	NA(NA#NA)	NA(NA#NA)	NA(NA#NA)	Leucine-rich repeat receptor-like protein kinase family protein
Niben101Ctg14932g00002	1.8656	0.141183	0.138907	1.11277	=(-3.9187#0.98191)	=(-3.818#0.99994)	=(-0.72135#0.99998)	seed maturation protein PM41 [Glycine max] seed maturation protein PM41 [Glycine max
Niben101Ctg14936g00003	0	0.0954478	0	0	NA(NA#NA)	NA(NA#NA)	NA(NA#NA)	PPR superfamily protein [Medicago truncatula
Niben101Ctg14945g00003	2.87781	5.00493	2.03761	3.91077	=(0.60372#0.99768)	=(-0.56867#0.99994)	=(0.4666#0.99998)	nucleotidyltransferase domain protein [Medicago truncatula
Niben101Ctg14950g00001	2.56092	2.14535	1.24162	1.92715	=(-0.4501#0.99917)	=(-1.115#0.99994)	=(-0.38607#0.99998)	Unknown protein
Niben101Ctg14954g00005	7.38038	10.3715	7.42616	4.76139	=(0.2962#0.99917)	=(-0.061661#0.99994)	=(-0.60819#0.99998)	Pre-mRNA-splicing factor SLU7
Niben101Ctg14957t00001	0	0	0	0	NA(NA#NA)	NA(NA#NA)	NA(NA#NA)	Pre-mRNA-splicing factor SLU7
Niben101Ctg14959g00001	0.860493	0.683757	0.37374	0.898204	=(-0.52634#0.99917)	=(-1.2737#0.99994)	=(0.086#0.99998)	Unknown protein
Niben101Ctg14963g00002	69.2152	86.4539	124.689	68.812	=(0.12618#0.87957)	=(0.77859#0.14868)	=(0.015692#0.99998)	60S ribosomal protein L27
Niben101Ctg14968g00002	0	0	0	0	NA(NA#NA)	NA(NA#NA)	NA(NA#NA)	Kinase interacting (KIP1-like) family protein
Niben101Ctg14991g00002	24.6248	11.8829	18.2315	20.6617	=(-1.2459#0.1412)	=(-0.50426#0.99994)	=(-0.22903#0.99998)	alpha/beta hydrolase [Calothrix sp. 336/3
Niben101Ctg14992g00001	0.0515003	0	0	0	NA(NA#NA)	NA(NA#NA)	NA(NA#NA)	Protein of unknown function (DUF3007) [Leptolyngbya sp. PCC 6406
Niben101Ctg15004g00001	0	0	0	0	NA(NA#NA)	NA(NA#NA)	NA(NA#NA)	Unknown protein
Niben101Ctg15010g00002	0.402566	1.13736	1.67854	0.817072	=(1.3037#0.95294)	=(1.9893#0.99994)	=(1.0454#0.99998)	Ethylene-responsive transcription factor 1
Niben101Ctg15027g00001	4.97493	13.0516	7.47009	5.68751	=(1.1968#0.55317)	=(0.51587#0.99994)	=(0.21724#0.99998)	pleckstrin homology (PH) domain-containing protein
Niben101Ctg15030g00002	3.3187	3.42863	3.1496	2.24049	=(-0.14764#0.99917)	=(-0.14603#0.99994)	=(-0.54268#0.99998)	Receptor-like protein kinase
Niben101Ctg15034g00003	2.40277	0.614476	1.38187	1.29728	=(-2.1619#0.7318)	=(-0.86866#0.99994)	=(-0.86509#0.99998)	Adenylyl cyclase-associated protein
Niben101Ctg15035g00004	1.96713	29.5476	9.12815	5.00086	>(3.7142#2.66E-06)	=(2.1437#0.28224)	=(1.3702#0.99998)	CASP-like protein 4D1
Niben101Ctg15041g00004	7.89421	61.6713	36.6231	26.7126	>(2.7711#2.85E-11)	>(2.1433#0.0001128)	=(1.7828#0.042927)	hydroxycinnamoyl-CoA shikimate/quinate hydroxycinnamoyl transferase
Niben101Ctg15044g00003	1.03001	1.14583	0.805256	1.61272	=(-0.040912#0.99917)	=(-0.42571#0.99994)	=(0.67096#0.99998)	Potassium transporter 7
Niben101Ctg15051t00001	0	0	0	0	NA(NA#NA)	NA(NA#NA)	NA(NA#NA)	Potassium transporter 7
Niben101Ctg15064g00002	19.0216	18.0203	12.0006	19.8316	=(-0.27267#0.99917)	=(-0.73512#0.83248)	=(0.084284#0.99998)	MATE efflux family protein 1
Niben101Ctg15065g00001	0	0	0	0	NA(NA#NA)	NA(NA#NA)	NA(NA#NA)	Protein kinase superfamily protein
Niben101Ctg15073g00004	4.24514	5.50835	4.94719	3.55988	=(0.18115#0.99917)	=(0.15021#0.99994)	=(-0.22986#0.99998)	Mitochondrial inner membrane protease subunit 1
Niben101Ctg15075g00005	1.89158	3.26592	4.56429	2.34012	=(0.59324#0.99867)	=(1.2002#0.99994)	=(0.33111#0.99998)	BnaC09g20680D [Brassica napus
Niben101Ctg15076g00003	0	0	0	0	NA(NA#NA)	NA(NA#NA)	NA(NA#NA)	Transcription factor 15
Niben101Ctg15077g00003	0	0	0	0.155633	NA(NA#NA)	NA(NA#NA)	NA(NA#NA)	Cleavage stimulation factor subunit 50
Niben101Ctg15084g00005	0	0	0	0	NA(NA#NA)	NA(NA#NA)	NA(NA#NA)	Ankyrin repeat and BTB/POZ domain-containing protein 1
Niben101Ctg15092g00001	0	0	0	0	NA(NA#NA)	NA(NA#NA)	NA(NA#NA)	Unknown protein
Niben101Ctg15093g00004	59.5137	17.7768	45.1266	50.6071	<(-1.9379#1.55E-05)	=(-0.46983#0.8951)	=(-0.20976#0.99998)	Lycopene epsilon cyclase, chloroplastic
Niben101Ctg15110g00004	0.180845	0.0294771	0.0580037	0.0580831	=(-2.8117#0.99917)	=(-1.7111#0.99994)	=(-1.6144#0.99998)	Beta-galactosidase 10
Niben101Ctg15114g00004	10.4403	7.74757	13.2248	13.3809	=(-0.625#0.93752)	=(0.2705#0.99994)	=(0.38213#0.99998)	subtilisin-like serine protease 2
Niben101Ctg15122g00004	0.395501	0.514259	0.524707	0.394069	=(0.18415#0.99917)	=(0.33725#0.99994)	=(0.018886#0.99998)	high chlorophyll fluorescence 243 [Arabidopsis thaliana] gb|AEE75618.1| high chlorophyll fluorescence 243 [Arabidopsis thaliana
Niben101Ctg15125g00004	0	0.720935	0	0.0887852	NA(NA#NA)	NA(NA#NA)	NA(NA#NA)	Homeobox-leucine zipper protein ATHB-15
Niben101Ctg15134g00002	0	0	0.10133	0	NA(NA#NA)	NA(NA#NA)	NA(NA#NA)	Unknown protein
Niben101Ctg15138g00004	0	0	0	0	NA(NA#NA)	NA(NA#NA)	NA(NA#NA)	Leucine-rich repeat-containing protein 2
Niben101Ctg15143g00004	2.93522	5.89568	4.39827	0.957454	=(0.81153#0.9522)	=(0.51289#0.99994)	=(-1.5921#0.99998)	Thymidine kinase
Niben101Ctg15145g00003	30.8595	32.3554	29.8702	27.3174	=(-0.12637#0.99917)	=(-0.11759#0.99994)	=(-0.15178#0.99998)	Glutathione peroxidase 1
Niben101Ctg15158g00001	0	0	0	0	NA(NA#NA)	NA(NA#NA)	NA(NA#NA)	conserved hypothetical protein [Ricinus communis] gb|EEF36737.1| conserved hypothetical protein [Ricinus communis
Niben101Ctg15158g00005	0	0	0	0	NA(NA#NA)	NA(NA#NA)	NA(NA#NA)	Adenosine monophosphate-protein transferase FICD homolog
Niben101Ctg15178g00002	135.499	234.127	206.153	167.644	=(0.59435#0.031354)	=(0.53486#0.32066)	=(0.33125#0.99998)	Zinc finger protein 706
Niben101Ctg15182g00002	0	0	0	0	NA(NA#NA)	NA(NA#NA)	NA(NA#NA)	ovate family protein 1
Niben101Ctg15194g00003	0	0.24769	0	0	NA(NA#NA)	NA(NA#NA)	NA(NA#NA)	Beta-1,3-galactosyltransferase 7
Niben101Ctg15197g00001	0.328017	0.695056	0.683848	1.71196	=(0.8887#0.99917)	=(0.98932#0.99994)	=(2.4079#0.99998)	Ubiquitin-conjugating enzyme family protein
Niben101Ctg15201g00002	5.88789	1.82951	3.12501	4.3059	=(-1.881#0.10197)	=(-0.98447#0.82464)	=(-0.42731#0.99998)	product [Oryza sativa Japonica Group
Niben101Ctg15204g00004	1.22024	0.661444	1.12407	1.45145	=(-1.0781#0.99917)	=(-0.18901#0.99994)	=(0.27445#0.99998)	Transcription factor IIIB 90 kDa subunit
Niben101Ctg15206g00001	8.80932	3.89564	7.5858	9.23536	=(-1.3718#0.64772)	=(-0.28631#0.99994)	=(0.092259#0.99998)	Saccharopine dehydrogenase
Niben101Ctg15207g00002	21.7937	23.7021	23.5936	23.7355	=(-0.073559#0.99917)	=(0.0439#0.99994)	=(0.14726#0.99998)	product [Oryza sativa Japonica Group
Niben101Ctg15208g00002	0	0	0	0	NA(NA#NA)	NA(NA#NA)	NA(NA#NA)	Unknown protein
Niben101Ctg15209g00004	40.7083	153.297	74.235	70.7874	>(1.7183#2.93E-20)	=(0.7962#0.0071121)	=(0.82229#0.064042)	Epsin-2
Niben101Ctg15214g00001	37.8615	17.2331	25.4328	26.3854	=(-1.3302#0.18536)	=(-0.64462#0.99994)	=(-0.49687#0.99998)	sterol methyltransferase 2
Niben101Ctg15228g00001	0.107682	0	0.0561239	0.0562007	NA(NA#NA)	=(-1.0107#0.99994)	=(-0.914#0.99998)	Cystathionine beta-lyase
Niben101Ctg15234g00002	30.9156	8.56016	5.26383	20.6156	=(-2.0473#0.04774)	=(-2.6247#0.017245)	=(-0.56048#0.99998)	Protein of unknown function (DUF1005
Niben101Ctg15242g00003	0.0394835	0	0	0.329711	NA(NA#NA)	NA(NA#NA)	=(3.086#0.99998)	Homeobox-leucine zipper family protein / lipid-binding START domain-containing protein
Niben101Ctg15243g00002	4.95234	1.54646	2.93436	4.32595	=(-1.8738#0.49494)	=(-0.82564#0.99994)	=(-0.17097#0.99998)	1-acyl-sn-glycerol-3-phosphate acyltransferase 3
Niben101Ctg15246g00001	0	0	0.0472874	0	NA(NA#NA)	NA(NA#NA)	NA(NA#NA)	ABC transporter G family member 11
Niben101Ctg15252g00002	97.7535	60.4062	67.8658	130.056	=(-0.88911#0.37047)	=(-0.59704#0.96667)	=(0.43603#0.99998)	R2R3MYB transcription factor, partial [Lotus japonicus
Niben101Ctg15262g00002	2.09716	2.77737	1.27521	2.18906	=(0.21063#0.99917)	=(-0.78828#0.99994)	=(0.086#0.99998)	BnaA09g47080D [Brassica napus
Niben101Ctg15263g00003	0	0.235305	0.385852	0.154552	NA(NA#NA)	NA(NA#NA)	NA(NA#NA)	alpha/beta-Hydrolases superfamily protein
Niben101Ctg15263g00006	0.769098	0	0.734897	0.133801	NA(NA#NA)	=(-0.13621#0.99994)	=(-2.499#0.99998)	CRS1 / YhbY domain-containing protein, putative isoform 1 [Theobroma cacao] ref|XP_007012813.1| CRS1 / YhbY domain-containing protein, putative isoform 1 [Theobroma cacao] ref|XP_007012814.1| CRS1 / YhbY domain-containing protein, putative isoform 1 [Theobroma cacao] gb|EOY30431.1| CRS1 / YhbY domain-containing protein, putative isoform 1 [Theobroma cacao] gb|EOY30432.1| CRS1 / YhbY domain-contai…
Niben101Ctg15269g00004	10.3724	22.3118	11.7132	7.87418	=(0.91039#0.60069)	=(0.1048#0.99994)	=(-0.37343#0.99998)	ENTH/VHS/GAT family protein [Medicago truncatula
Niben101Ctg15273g00002	0	0	0	0.0686898	NA(NA#NA)	NA(NA#NA)	NA(NA#NA)
Niben101Ctg15284g00001	0	0	0	0	NA(NA#NA)	NA(NA#NA)	NA(NA#NA)	Ferric reduction oxidase 5
Niben101Ctg15295g00003	16.1455	20.235	26.1247	14.8272	=(0.13106#0.95278)	=(0.6237#0.7103)	=(-0.098767#0.99998)	Multiprotein-bridging factor 1b
Niben101Ctg15296g00003	7.07033	2.49696	6.24506	6.8054	=(-1.6963#0.32528)	=(-0.24964#0.99994)	=(-0.030976#0.99998)	1-acyl-sn-glycerol-3-phosphate acyltransferase 2
Niben101Ctg15304g00001	0.141668	0.0750475	0	0	=(-1.1113#0.99917)	NA(NA#NA)	NA(NA#NA)	RING finger protein 165
Niben101Ctg15305g00004	0.574256	0.140403	0.184186	0.691642	=(-2.2268#0.99917)	=(-1.7111#0.99994)	=(0.29245#0.99998)	kinesin-like protein [Arabidopsis thaliana
Niben101Ctg15308g00001	4.00447	9.74665	6.76906	4.12348	=(1.0886#0.69047)	=(0.68676#0.99994)	=(0.066371#0.99998)	autophagy 2
Niben101Ctg15311g00001	47.0841	22.2997	32.9102	42.9417	=(-1.2729#0.21842)	=(-0.58729#0.99994)	=(-0.10874#0.99998)	Protein of unknown function (DUF565
Niben101Ctg15314g00004	1.91716	73.169	44.4199	19.6934	>(5.0595#1.40E-12)	>(4.4636#4.75E-07)	=(3.3848#0.037498)	Glutathione S-transferase 3
Niben101Ctg15315g00004	0.245776	0.130198	0.160123	0.448958	=(-1.1113#0.99917)	=(-0.68875#0.99994)	=(0.89335#0.99998)	expressed protein [Oryza sativa Japonica Group
Niben101Ctg15323g00002	4.43617	5.68376	2.15081	3.76908	=(0.16287#0.99917)	=(-1.115#0.99994)	=(-0.21098#0.99998)	Myotubularin-related protein 7
Niben101Ctg15327g00004	6.97782	4.03869	3.43478	5.66503	=(-0.98355#0.98654)	=(-1.0931#0.99994)	=(-0.27657#0.99998)	phosphatidylserine decarboxylase 2
Niben101Ctg15328g00002	0	0	0	0	NA(NA#NA)	NA(NA#NA)	NA(NA#NA)	GRAS family transcription factor
Niben101Ctg15329g00001	0	0	0	0	NA(NA#NA)	NA(NA#NA)	NA(NA#NA)	Acetylornithine aminotransferase
Niben101Ctg15330g00004	0	0	0	0	NA(NA#NA)	NA(NA#NA)	NA(NA#NA)	Mitochondrial transcription termination factor family protein
Niben101Ctg15342g00002	0	0	0	0.116183	NA(NA#NA)	NA(NA#NA)	NA(NA#NA)	Wall-associated receptor kinase-like 14
Niben101Ctg15352g00002	0.0726856	0.154018	0.151535	0	=(0.8887#0.99917)	=(0.98932#0.99994)	NA(NA#NA)	Nonsense-mediated mRNA decay protein 2 isoform 1 [Theobroma cacao] gb|EOY04611.1| Nonsense-mediated mRNA decay protein 2 isoform 1 [Theobroma cacao
Niben101Ctg15354g00005	1.06606	6.13138	2.98451	2.76604	=(2.3293#0.23061)	=(1.4146#0.99994)	=(1.3997#0.99998)	wall-associated receptor kinase galacturonan-binding protein [Medicago truncatula
Niben101Ctg15355g00001	0.0508857	0.0539124	0	0.159347	=(-0.1113#0.99917)	NA(NA#NA)	=(1.671#0.99998)	Receptor-like protein kinase 5
Niben101Ctg15364g00004	0.0455904	0	0	0	NA(NA#NA)	NA(NA#NA)	NA(NA#NA)	BnaA08g26120D [Brassica napus
Niben101Ctg15369g00002	0.849071	0.699669	0.196682	0.590854	=(-0.47387#0.99917)	=(-2.1806#0.99994)	=(-0.49896#0.99998)	BnaC09g44420D [Brassica napus
Niben101Ctg15370g00002	0.284167	0.10948	0.350072	0.458413	=(-1.5707#0.99917)	=(0.23033#0.99994)	=(0.71403#0.99998)	product [Oryza sativa Japonica Group
Niben101Ctg15370g00004	0.082427	0.0291099	0.143203	0.114719	=(-1.6963#0.99917)	=(0.72629#0.99994)	=(0.50104#0.99998)	YELLOW STRIPE like 2
Niben101Ctg15371g00001	2.47201	1.14583	0.536837	1.82775	=(-1.3039#0.99917)	=(-2.2737#0.99994)	=(-0.4115#0.99998)	Myb-like DNA-binding domain protein [Medicago truncatula
Niben101Ctg15380g00001	0	0	0	0	NA(NA#NA)	NA(NA#NA)	NA(NA#NA)	Purine permease 1
Niben101Ctg15389g00002	5.57479	7.98915	10.8577	5.84972	=(0.32447#0.96691)	=(0.89114#0.94562)	=(0.093573#0.99998)	partner of Y14-MAGO
Niben101Ctg15394g00005	9.94894	11.1642	11.1268	9.32788	=(-0.028398#0.99917)	=(0.090842#0.99994)	=(-0.068872#0.99998)	Methyltransferase MT-A70 family protein
Niben101Ctg15399g00001	4.79725	3.3884	4.2598	6.30572	=(-0.69626#0.99917)	=(-0.242#0.99994)	=(0.41858#0.99998)	MADS-box transcription factor 50
Niben101Ctg15401g00004	0	0	0	0	NA(NA#NA)	NA(NA#NA)	NA(NA#NA)	Blue copper protein
Niben101Ctg15402g00004	63.6672	31.2172	37.9678	61.1446	<(-1.2229#0.00017168)	=(-0.81636#0.017565)	=(-0.034203#0.99998)	EXECUTER1 protein, chloroplast, putative isoform 3 [Theobroma cacao] gb|EOY20695.1| EXECUTER1 protein, chloroplast, putative isoform 3 [Theobroma cacao
Niben101Ctg15403g00003	44.6115	19.0489	22.912	31.8537	<(-1.4224#0.0019396)	=(-1.0319#0.035658)	=(-0.46184#0.99998)	Transducin family protein / WD-40 repeat family protein, putative isoform 1 [Theobroma cacao] gb|EOY07171.1| Transducin family protein / WD-40 repeat family protein, putative isoform 1 [Theobroma cacao
Niben101Ctg15404g00003	3.99771	5.7903	3.55179	5.81037	=(0.33981#0.92385)	=(-0.24121#0.99994)	=(0.56358#0.99998)	Hexokinase-like 1 protein
Niben101Ctg15408g00004	2.9427	3.18626	2.89892	2.66661	=(-0.079937#0.99917)	=(-0.092207#0.99994)	=(-0.11801#0.99998)
Niben101Ctg15408g00005	0.523543	3.64162	1.0203	1.06921	=(2.6035#0.28092)	=(0.89203#0.99994)	=(1.0543#0.99998)	AT hook motif-containing protein
Niben101Ctg15422g00004	1.00843	2.44209	1.9522	1.57894	=(1.0813#0.99917)	=(0.88241#0.99994)	=(0.67096#0.99998)	RING finger protein 145
Niben101Ctg15426g00002	0.130715	0.13849	0	0	=(-0.1113#0.99917)	NA(NA#NA)	NA(NA#NA)	Surfeit locus protein 1
Niben101Ctg15426g00003	0.567722	0.334161	0.394528	0.197534	=(-0.9593#0.99917)	=(-0.59564#0.99994)	=(-1.499#0.99998)	Outer arm dynein light chain 1 protein
Niben101Ctg15435g00001	26.632	6.28393	24.5486	26.221	=(-2.2781#0.052897)	=(-0.1881#0.99994)	=(0.0016837#0.99998)	Inorganic pyrophosphatase
Niben101Ctg15451g00003	0.147868	0	0	0.0440994	NA(NA#NA)	NA(NA#NA)	=(-1.7214#0.99998)	Protein NRT1/ PTR FAMILY 1.2
Niben101Ctg15453g00003	0	0.0545635	0	0.376301	NA(NA#NA)	NA(NA#NA)	NA(NA#NA)	DNA polymerase alpha catalytic subunit
Niben101Ctg15460g00004	5.38009	9.04276	5.91976	4.74923	=(0.55447#0.84651)	=(0.067326#0.99994)	=(-0.15582#0.99998)	Malate dehydrogenase
Niben101Ctg15465g00004	34.2871	17.5656	25.719	31.7448	=(-1.1596#0.28914)	=(-0.48541#0.99994)	=(-0.087024#0.99998)	GTP-binding protein-like [Arabidopsis thaliana
Niben101Ctg15473g00004	1.64991	13.0309	5.17697	3.79236	>(2.7868#0.00022529)	=(1.5791#0.49639)	=(1.2248#0.99998)	Protein DA1-related 1
Niben101Ctg15476g00004	1.86522	1.10858	0.23711	0.664816	=(-0.94529#0.99917)	=(-3.0463#0.99994)	=(-1.4642#0.99998)	YGL010w-like protein [Medicago truncatula
Niben101Ctg15476t00003	0	0	0	0	NA(NA#NA)	NA(NA#NA)	NA(NA#NA)	YGL010w-like protein [Medicago truncatula
Niben101Ctg15478g00004	0	0	0	0	NA(NA#NA)	NA(NA#NA)	NA(NA#NA)	ATP-dependent RNA helicase, putative
Niben101Ctg15478g00006	0.0172408	0	0.0179718	0.0179964	NA(NA#NA)	=(-0.010677#0.99994)	=(0.086#0.99998)	ATP-dependent RNA helicase, putative
Niben101Ctg15489g00001	18.6796	33.6841	27.7322	14.1805	=(0.65595#0.68572)	=(0.49952#0.99994)	=(-0.37343#0.99998)	Translin
Niben101Ctg15498g00001	0	0	0	0.42799	NA(NA#NA)	NA(NA#NA)	NA(NA#NA)	E3 ubiquitin-protein ligase BRE1-like 1
Niben101Ctg15499g00003	0	0	0	0	NA(NA#NA)	NA(NA#NA)	NA(NA#NA)	Vicilin-like antimicrobial peptides 2-3 [Medicago truncatula
Niben101Ctg15500g00003	1.97511	3.42059	2.3756	2.22026	=(0.59765#0.99917)	=(0.19577#0.99994)	=(0.19292#0.99998)	Glycosyltransferase family protein 64 protein C5
Niben101Ctg15504g00002	0.0676145	0.716363	0.493368	0.211733	=(3.2106#0.99917)	=(2.7967#0.99994)	=(1.671#0.99998)	BnaAnng02300D [Brassica napus
Niben101Ctg15507g00001	9.17097	12.6491	12.3756	8.07603	=(0.26923#0.95118)	=(0.36177#0.99994)	=(-0.15931#0.99998)	Prolyl-tRNA synthetase associated domain-containing protein 1
Niben101Ctg15508g00001	0	0	0	0.139097	NA(NA#NA)	NA(NA#NA)	NA(NA#NA)	F1L3.4 [Arabidopsis thaliana
Niben101Ctg15514g00005	2.5423	3.16884	3.07321	3.18891	=(0.12316#0.99917)	=(0.20303#0.99994)	=(0.35105#0.99998)	Vacuole membrane protein 1
Niben101Ctg15519g00001	79.034	22.9927	70.0156	74.8805	<(-1.976#2.90E-07)	=(-0.24538#0.99994)	=(-0.053764#0.99998)	30S rib S21 [Morus notabilis
Niben101Ctg15523g00001	0	0	0	0	NA(NA#NA)	NA(NA#NA)	NA(NA#NA)	Molybdenum cofactor sulfurase family protein
Niben101Ctg15523g00002	0.011329	0.156037	0.236186	0.106429	=(3.5891#0.98191)	=(4.3113#0.99994)	=(3.2559#0.99998)	Mitochondrial 2-oxoglutarate/malate carrier protein
Niben101Ctg15535g00002	0.540231	0.496049	0.31911	0.394734	=(-0.31775#0.99917)	=(-0.8301#0.99994)	=(-0.42857#0.99998)	exocyst subunit exo70 family protein E1
Niben101Ctg15550g00002	0.199263	0.475009	0.103855	0.207995	=(1.0586#0.99917)	=(-1.0107#0.99994)	=(0.086#0.99998)	12-oxophytodienoate reductase 3
Niben101Ctg15555g00001	7.36969	20.5023	12.562	8.46676	=(1.2814#0.027042)	=(0.69881#0.94473)	=(0.22433#0.99998)	Phosphatidylinositol-binding clathrin assembly protein
Niben101Ctg15556g00004	2.96127	0.902004	1.50482	1.27505	=(-1.9097#0.81753)	=(-1.0472#0.99994)	=(-1.1915#0.99998)	Queuine tRNA-ribosyltransferase
Niben101Ctg15557g00001	4.50112	4.26687	3.52779	3.67392	=(-0.27177#0.99917)	=(-0.4221#0.99994)	=(-0.26884#0.99998)	Beta-hexosaminidase 1
Niben101Ctg15559g00001	0.209912	0.365369	0.0781472	0.093905	=(0.60491#0.99917)	=(-1.4961#0.99994)	=(-1.1364#0.99998)	Enhancer of polycomb-like transcription factor protein
Niben101Ctg15570g00001	6.75475	7.30258	5.89156	7.72227	=(-0.082155#0.99917)	=(-0.26783#0.99994)	=(0.21724#0.99998)	S-aden , putative isoform 1 [Theobroma cacao
Niben101Ctg15571g00004	14.4908	9.7154	13.9251	12.7624	=(-0.77145#0.79556)	=(-0.12803#0.99994)	=(-0.15911#0.99998)	Unknown protein
Niben101Ctg15571g00008	0	0	0	0.0283149	NA(NA#NA)	NA(NA#NA)	NA(NA#NA)	Protein NRT1/ PTR FAMILY 2.10
Niben101Ctg15574g00001	0	0	0	0	NA(NA#NA)	NA(NA#NA)	NA(NA#NA)	Zinc-finger homeodomain protein 2
Niben101Ctg15575g00004	3.19817	4.62054	4.44501	3.33832	=(0.33616#0.99917)	=(0.40436#0.99994)	=(0.086#0.99998)	Transcription initiation factor IIF subunit alpha
Niben101Ctg15582g00001	87.4024	130.15	135.264	99.5602	=(0.37978#0.25966)	=(0.55945#0.3238)	=(0.21202#0.99998)	Copper transporter 5
Niben101Ctg15582g00003	0.504642	0.534658	0.394528	0.790136	=(-0.1113#0.99917)	=(-0.42571#0.99994)	=(0.67096#0.99998)	G-protein coupled receptor 1
Niben101Ctg15594g00001	4.88943	6.31255	7.77042	4.32281	=(0.1739#0.99917)	=(0.59774#0.99994)	=(-0.15358#0.99998)	Partner of Y14 and mago
Niben101Ctg15598g00003	4.14373	0.32693	2.48137	1.88658	=(-3.8585#0.12863)	=(-0.81038#0.99994)	=(-1.111#0.99998)	Domain of unknown function (DUF23
Niben101Ctg15605g00001	0	0	0	0	NA(NA#NA)	NA(NA#NA)	NA(NA#NA)	Unknown protein
Niben101Ctg15612g00002	0	0	0.0429055	0.0429643	NA(NA#NA)	NA(NA#NA)	NA(NA#NA)	Transcription factor bHLH52
Niben101Ctg15612g00005	29.6691	14.7309	19.5498	24.9933	=(-1.2048#0.10975)	=(-0.67239#0.79992)	=(-0.2233#0.99998)	Rop guanine nucleotide exchange factor 14
Niben101Ctg15619g00001	0	0	0	0	NA(NA#NA)	NA(NA#NA)	NA(NA#NA)	Arabidopsis protein of unknown function (DUF241
Niben101Ctg15635g00003	23.1591	1.09052	0.919658	0.537202	=(-4.6032#0.014685)	=(-4.7249#0.026441)	=(-5.4059#0.069064)	zinc-finger protein 3
Niben101Ctg15646g00004	0	0	0	0	NA(NA#NA)	NA(NA#NA)	NA(NA#NA)	E3 ubiquitin protein ligase DRIP2
Niben101Ctg15651g00003	0	0.289606	0.366347	0.203805	NA(NA#NA)	NA(NA#NA)	NA(NA#NA)	Cinnamoyl-CoA reductase 1
Niben101Ctg15661g00002	0.178669	0	0	0.186499	NA(NA#NA)	NA(NA#NA)	=(0.086#0.99998)	Protein of unknown function (DUF3506
Niben101Ctg15666g00004	4.8772	6.98857	6.08411	4.50674	=(0.32428#0.99917)	=(0.24841#0.99994)	=(-0.08985#0.99998)	elongation factor P [Zea mays
Niben101Ctg15672g00001	3.14206	3.21006	3.50922	6.20811	=(-0.16377#0.99917)	=(0.088859#0.99994)	=(1.0066#0.99998)	legume-specific protein [Aeschynomene indica
Niben101Ctg15674g00002	5.87498	0.350382	2.53479	3.59418	=(-4.2622#0.021584)	=(-1.2833#0.84009)	=(-0.6848#0.99998)	Methyl-CpG-binding domain-containing protein 7
Niben101Ctg15674g00005	3.45199	10.0038	6.72044	3.70925	=(1.3404#0.5368)	=(0.89055#0.99994)	=(0.12782#0.99998)	Disease resistance protein RGA2 [Aegilops tauschii
Niben101Ctg15677g00002	1.7405	0.922012	0.680359	1.13548	=(-1.1113#0.99917)	=(-1.4257#0.99994)	=(-0.59207#0.99998)	Unknown protein
Niben101Ctg15681g00001	14.7093	17.5499	12.6212	13.6568	=(0.060082#0.98051)	=(-0.29145#0.99994)	=(-0.082987#0.99998)	Hexokinase-like 1 protein
Niben101Ctg15686g00001	0	0	0	0	NA(NA#NA)	NA(NA#NA)	NA(NA#NA)	Protein phosphatase 2C family protein
Niben101Ctg15693g00002	6.06832	8.68819	10.5142	6.93344	=(0.3231#0.99917)	=(0.72238#0.99994)	=(0.2164#0.99998)	Adenosine 3'-phospho 5'-phosphosulfate transporter 1
Niben101Ctg15694g00006	8.21151	12.3631	7.65864	9.09768	=(0.39566#0.9901)	=(-0.17114#0.99994)	=(0.17197#0.99998)	esterase/lipase/thioesterase [Populus tremula
Niben101Ctg15694g00007	17.1044	13.8745	15.8176	20.6747	=(-0.49659#0.99266)	=(-0.18342#0.99994)	=(0.29762#0.99998)
Niben101Ctg15702g00001	1.04515	3.70952	2.77813	1.1455	=(1.6329#0.8275)	=(1.3398#0.99994)	=(0.15639#0.99998)	GATA transcription factor 17
Niben101Ctg15705g00001	0	0.0298012	0	0	NA(NA#NA)	NA(NA#NA)	NA(NA#NA)	Ethylene-responsive transcription factor 1
Niben101Ctg15705g00004	0	0	0	0	NA(NA#NA)	NA(NA#NA)	NA(NA#NA)	Ethylene-responsive transcription factor 1
Niben101Ctg15709g00002	2.52013	3.68719	1.50113	3.069	=(0.35436#0.99917)	=(-0.81803#0.99994)	=(0.30839#0.99998)	clathrin adaptor complexes medium subunit family protein
Niben101Ctg15714g00002	10.211	2.24532	1.27192	0.938485	=(-2.3798#0.41264)	=(-3.0756#0.4535)	=(-3.4195#0.99998)	Zinc finger protein 1
Niben101Ctg15717g00003	0.553142	0.230866	1.15319	0.612376	=(-1.4553#0.99917)	=(0.98932#0.99994)	=(0.17089#0.99998)	Patatin-like protein 7
Niben101Ctg15717g00005	0	0	0	0	NA(NA#NA)	NA(NA#NA)	NA(NA#NA)	Protein kinase family protein
Niben101Ctg15720g00002	1.54594	2.06784	1.8935	1.69438	=(0.22498#0.99917)	=(0.22198#0.99994)	=(0.15639#0.99998)	F-box protein
Niben101Ctg15721g00002	9.2313	15.205	13.7504	9.84648	=(0.52528#0.58859)	=(0.50429#0.99994)	=(0.11719#0.99998)	rRNA-processing protein fcf2
Niben101Ctg15722g00003	0	0	0	0.0632258	NA(NA#NA)	NA(NA#NA)	NA(NA#NA)	Fasciclin-like arabinogalactan protein [Medicago truncatula
Niben101Ctg15726g00001	0	0	0.0434083	0.0434678	NA(NA#NA)	NA(NA#NA)	NA(NA#NA)	heat shock transcription factor B4
Niben101Ctg15729g00003	0	0	0	0	NA(NA#NA)	NA(NA#NA)	NA(NA#NA)	Receptor-like protein kinase
Niben101Ctg15729g00005	0	0	0	0	NA(NA#NA)	NA(NA#NA)	NA(NA#NA)	Receptor-like protein kinase
Niben101Ctg15741g00002	0	0	0	0	NA(NA#NA)	NA(NA#NA)	NA(NA#NA)	RING finger protein 44
Niben101Ctg15751g00004	0	0.0250436	0.221758	0.049347	NA(NA#NA)	NA(NA#NA)	NA(NA#NA)	protein TILLER ANGLE CONTROL 1 [Arabidopsis thaliana] gb|AEC10733.1| uncharacterized protein [Arabidopsis thaliana
Niben101Ctg15752g00002	1.63477	3.39084	1.58408	1.2738	=(0.85789#0.85523)	=(-0.11603#0.99994)	=(-0.33583#0.99998)	ATPase family AAA domain-containing protein [Medicago truncatula
Niben101Ctg15759g00003	0	0	0	0	NA(NA#NA)	NA(NA#NA)	NA(NA#NA)	anthranilate phosphoribosyltransferase, putative
Niben101Ctg15767g00002	7.84333	15.6529	9.96504	4.42237	=(0.80223#0.25258)	=(0.27483#0.99994)	=(-0.80252#0.99998)	Protein phosphatase 2C family protein
Niben101Ctg15770g00001	0	0	0	0	NA(NA#NA)	NA(NA#NA)	NA(NA#NA)	SPX domain-containing membrane protein
Niben101Ctg15772g00003	1.94902	4.41148	2.3087	0.739795	=(0.98386#0.99587)	=(0.17375#0.99994)	=(-1.3734#0.99998)	Sentrin-specific protease 7
Niben101Ctg15774g00002	1.98233	3.57042	3.07661	2.82792	=(0.65423#0.91164)	=(0.56356#0.99994)	=(0.53666#0.99998)	Solute carrier family 35 member F5
Niben101Ctg15784g00002	20.6822	19.0635	25.8232	19.2894	=(-0.31224#0.99917)	=(0.24969#0.99994)	=(-0.076461#0.99998)	RNA methyltransferase family protein
Niben101Ctg15793g00001	23.4532	15.0838	15.6292	29.6501	=(-0.83144#0.85995)	=(-0.65612#0.99994)	=(0.36237#0.99998)	transmembrane protein, putative [Medicago truncatula
Niben101Ctg15807g00002	0	0	0	0	NA(NA#NA)	NA(NA#NA)	NA(NA#NA)	NAC domain-containing protein 72
Niben101Ctg15819g00001	0	0	0	0	NA(NA#NA)	NA(NA#NA)	NA(NA#NA)	Pentatricopeptide repeat-containing protein
Niben101Ctg15819g00003	0	0	0	0	NA(NA#NA)	NA(NA#NA)	NA(NA#NA)	5'-3' exoribonuclease 2
Niben101Ctg15825g00004	1.4149	2.55874	1.60204	1.68062	=(0.66007#0.97454)	=(0.10862#0.99994)	=(0.27241#0.99998)	Unknown protein
Niben101Ctg15828g00001	1.79961	0.65371	1.92951	1.55645	=(-1.6556#0.99665)	=(0.029965#0.99994)	=(-0.1853#0.99998)	Ribosomal RNA small subunit methyltransferase F
Niben101Ctg15829g00004	0.766269	0.811848	0.630598	0.463071	=(-0.1113#0.99917)	=(-0.35171#0.99994)	=(-0.7025#0.99998)	conserved hypothetical protein [Ricinus communis] gb|EEF52298.1| conserved hypothetical protein [Ricinus communis
Niben101Ctg15836g00002	0.272056	0.128106	0.677465	0.347085	=(-1.2812#0.99917)	=(1.2457#0.99994)	=(0.37551#0.99998)	BTB/POZ and TAZ domain-containing protein 1
Niben101Ctg15851g00002	8.1445	4.48904	4.38394	5.25811	=(-1.0541#0.51849)	=(-0.96418#0.81148)	=(-0.60716#0.99998)	Zinc-binding dehydrogenase family protein
Niben101Ctg15860g00004	0	5.71927	1.53948	1.99343	=(3.7473#0.068919)	NA(NA#NA)	NA(NA#NA)	NAC domain-containing protein 68
Niben101Ctg15862g00003	0.0452357	0	0.0943072	0.188873	NA(NA#NA)	=(0.98932#0.99994)	=(2.086#0.99998)	Heavy metal transport/detoxification superfamily protein
Niben101Ctg15867g00004	0.212033	0.44929	0	0.479538	=(0.8887#0.99917)	NA(NA#NA)	=(1.2015#0.99998)	Dof-type zinc finger DNA-binding family protein
Niben101Ctg15872g00001	0.770024	0.271942	0.267557	0.643016	=(-1.6963#0.99917)	=(-1.5956#0.99994)	=(-0.23593#0.99998)	Endoplasmic reticulum metallopeptidase 1
Niben101Ctg15875t00001	0	0	0	0	NA(NA#NA)	NA(NA#NA)	NA(NA#NA)	Endoplasmic reticulum metallopeptidase 1
Niben101Ctg15879g00002	6.81367	7.80549	5.94839	6.3566	=(0.0013992#0.99917)	=(-0.26652#0.99994)	=(-0.076057#0.99998)	[Oryza sativa Japonica Group] dbj|BAF18461.2| [Oryza sativa Japonica Group
Niben101Ctg15895g00001	0	0	0	0	NA(NA#NA)	NA(NA#NA)	NA(NA#NA)	Octicosapeptide/Phox/Bem1p family protein
Niben101Ctg15904g00001	3.58802	3.96592	3.90197	3.36713	=(-0.050189#0.99917)	=(0.050435#0.99994)	=(-0.067545#0.99998)	RING finger protein 44
Niben101Ctg15906g00002	0.965326	2.44569	1.225	1.09525	=(1.1465#0.95818)	=(0.27312#0.99994)	=(0.20629#0.99998)	ATP-dependent RNA helicase A
Niben101Ctg15916g00003	11.6048	0.631869	0.23313	0	<(-4.3936#0.0017191)	<(-5.708#0.0019172)	=(-4.8886#0.0077435)	Short-chain dehydrogenase reductase 2a
Niben101Ctg15917g00002	4.35186	3.53008	4.51274	3.3123	=(-0.49659#0.99917)	=(-0.01821#0.99994)	=(-0.36968#0.99998)	Protein SYS1 homolog
Niben101Ctg15918g00002	0	0	0	0	NA(NA#NA)	NA(NA#NA)	NA(NA#NA)	NAC transcription factor 25
Niben101Ctg15942g00001	5.48433	2.41562	1.99126	2.25128	=(-1.3776#0.92154)	=(-1.5322#0.99994)	=(-1.2605#0.99998)	RING finger protein 145
Niben101Ctg15946g00001	0	0	0	0	NA(NA#NA)	NA(NA#NA)	NA(NA#NA)	Ras-related protein Rab-17
Niben101Ctg15949g00001	79.1353	38.2725	71.9972	99.3956	=(-1.2427#0.019059)	=(-0.20696#0.99994)	=(0.35298#0.99998)	Very-long-chain (3R)-3-hydroxyacyl-CoA dehydratase 2
Niben101Ctg15953g00002	6.99599	10.9417	10.1576	5.82468	=(0.45058#0.99867)	=(0.46737#0.99994)	=(-0.24023#0.99998)	ATP-dependent RNA helicase DED1
Niben101Ctg15954g00001	0	0	0	0	NA(NA#NA)	NA(NA#NA)	NA(NA#NA)	F-box protein
Niben101Ctg15956g00002	2.14034	8.72174	4.97704	1.97636	=(1.8321#0.32414)	=(1.1469#0.99994)	=(-0.090878#0.99998)	BURP domain protein [Medicago truncatula
Niben101Ctg15964g00001	3.43076	0.0616072	1.03044	1.39603	=(-5.9939#0.54851)	=(-1.8059#0.99994)	=(-1.2731#0.99998)	Methyl-CpG-binding domain-containing protein 7
Niben101Ctg15964g00004	0.913762	0	0	0.0635871	NA(NA#NA)	NA(NA#NA)	=(-3.8209#0.99998)	Zinc finger protein 1
Niben101Ctg15966g00001	7.35951	12.3247	10.9947	7.89445	=(0.54921#0.76256)	=(0.50854#0.99994)	=(0.12535#0.99998)	Pectin lyase-like superfamily protein
Niben101Ctg15970g00006	1.91716	3.60075	2.58889	2.27406	=(0.71467#0.98818)	=(0.36278#0.99994)	=(0.27042#0.99998)	Protein CHROMATIN REMODELING 20
Niben101Ctg15972g00001	0	0	0	0	NA(NA#NA)	NA(NA#NA)	NA(NA#NA)	Ethylene-responsive transcription factor 7
Niben101Ctg15976g00002	0.168769	0.387416	0.0586413	0.117443	=(1.0042#0.99917)	=(-1.5956#0.99994)	=(-0.49896#0.99998)	WD repeat-containing protein 37
Niben101Ctg15977g00001	0	0	0	0	NA(NA#NA)	NA(NA#NA)	NA(NA#NA)	AWPM-19-like family protein
Niben101Ctg15983g00001	22.9035	23.1637	22.6522	20.7091	=(-0.17836#0.99917)	=(-0.086497#0.99994)	=(-0.12118#0.99998)	Ribosome maturation factor RimP
Niben101Ctg15984g00001	0.130007	0.0459132	0	0	=(-1.6963#0.99917)	NA(NA#NA)	NA(NA#NA)	DNA repair (Rad51) family protein
Niben101Ctg15985g00004	0.608788	0.258	0.296146	0	=(-1.4332#0.99917)	=(-1.1102#0.99994)	NA(NA#NA)	Chromodomain-helicase-DNA-binding protein 1
Niben101Ctg15987g00002	0	0	1.07047	0.102089	NA(NA#NA)	NA(NA#NA)	NA(NA#NA)	Pleckstrin homology (PH) domain-containing protein
Niben101Ctg15988g00001	0.740316	0.235305	1.46624	1.08186	=(-1.8483#0.99917)	=(0.91532#0.99994)	=(0.57143#0.99998)	conserved hypothetical protein [Ricinus communis] gb|EEF28791.1| conserved hypothetical protein [Ricinus communis
Niben101Ctg15991g00003	9.21452	22.6452	16.8999	12.9897	=(1.1026#0.10572)	=(0.80445#0.81734)	=(0.51951#0.99998)	Clathrin heavy chain 1
Niben101Ctg15996g00001	0.0786757	0.0833554	0	0	=(-0.1113#0.99917)	NA(NA#NA)	NA(NA#NA)	Leucine-rich repeat receptor-like protein kinase family protein
Niben101Ctg15998g00002	29.4069	35.8462	24.909	35.0807	=(0.091007#0.97172)	=(-0.31007#0.99994)	=(0.27865#0.99998)	subtilisin-like serine protease [Medicago truncatula
Niben101Ctg15998t00003	0	0	0	0	NA(NA#NA)	NA(NA#NA)	NA(NA#NA)	subtilisin-like serine protease [Medicago truncatula
Niben101Ctg15999g00004	11.1436	10.0328	8.54276	9.64984	=(-0.34615#0.99917)	=(-0.45402#0.99994)	=(-0.18352#0.99998)	Bifunctional protein HldE
Niben101Ctg16009g00002	2.24075	4.46031	3.53902	3.47299	=(0.7985#0.99587)	=(0.58879#0.99994)	=(0.65632#0.99998)
Niben101Ctg16011t00001	0	0	0	0	NA(NA#NA)	NA(NA#NA)	NA(NA#NA)
Niben101Ctg16011t00002	0	0	0	0	NA(NA#NA)	NA(NA#NA)	NA(NA#NA)
Niben101Ctg16016g00003	4.34852	1.66642	3.69703	7.11446	=(-1.5784#0.73796)	=(-0.30474#0.99994)	=(0.73435#0.99998)	Protein of unknown function (DUF1635
Niben101Ctg16023g00001	0	0.344349	0	0	NA(NA#NA)	NA(NA#NA)	NA(NA#NA)	Ethylene-responsive transcription factor 1B
Niben101Ctg16024g00001	0.623424	0.0660506	0.58487	0	=(-3.4332#0.99917)	=(-0.16268#0.99994)	NA(NA#NA)	Mitochondrial substrate carrier family protein
Niben101Ctg16024g00004	15.0502	18.2339	12.1294	6.83665	=(0.082179#0.99917)	=(-0.38186#0.99994)	=(-1.1143#0.99998)	Pyridoxal biosynthesis lyase PdxS
Niben101Ctg16032g00005	0	0	0	0	NA(NA#NA)	NA(NA#NA)	NA(NA#NA)	Multidrug resistance protein MdtK
Niben101Ctg16034g00002	2.53823	3.5856	3.58659	3.17936	=(0.30374#0.99917)	=(0.42821#0.99994)	=(0.34903#0.99998)	DNA ligase 4
Niben101Ctg16037g00001	0	0	0	0	NA(NA#NA)	NA(NA#NA)	NA(NA#NA)	Sec14p-like phosphatidylinositol transfer family protein
Niben101Ctg16047g00001	0.0795564	0.0842885	0.331717	0.249129	=(-0.1113#0.99917)	=(1.9893#0.99994)	=(1.671#0.99998)	SAUR-like auxin-responsive protein family
Niben101Ctg16048g00003	0	0	0	0	NA(NA#NA)	NA(NA#NA)	NA(NA#NA)	Unknown protein
Niben101Ctg16051g00002	0.0530376	0	0	0	NA(NA#NA)	NA(NA#NA)	NA(NA#NA)	Disease resistance protein
Niben101Ctg16053g00004	92.8911	90.7479	76.6514	86.7713	=(-0.22834#0.99917)	=(-0.34781#0.8898)	=(-0.074201#0.99998)	Sulfate adenylyltransferase
Niben101Ctg16054g00001	0	0.0710356	0	0	NA(NA#NA)	NA(NA#NA)	NA(NA#NA)	P-loop nucleoside triphosphate hydrolase superfamily protein [Medicago truncatula
Niben101Ctg16055g00003	1.55307	1.15791	3.29778	3.3023	=(-0.61826#0.99917)	=(1.0158#0.99994)	=(1.1125#0.99998)	Peroxidase 66
Niben101Ctg16056g00001	0	0	0	0	NA(NA#NA)	NA(NA#NA)	NA(NA#NA)	Ankyrin repeat family protein
Niben101Ctg16058g00002	0.0415886	0.881247	0.173408	0.173645	=(4.2106#0.9061)	=(1.9893#0.99994)	=(2.086#0.99998)	Aquaporin Z
Niben101Ctg16063g00004	0	0	0	0	NA(NA#NA)	NA(NA#NA)	NA(NA#NA)	Cytochrome P450 superfamily protein
Niben101Ctg16070g00007	6.92729	9.27304	7.69662	7.05768	=(0.22609#0.99917)	=(0.081352#0.99994)	=(0.051024#0.99998)	glutathione synthetase 2
Niben101Ctg16070g00008	2.3429	1.56647	1.84945	3.39531	=(-0.77543#0.99917)	=(-0.41178#0.99994)	=(0.55937#0.99998)	BnaC04g12250D [Brassica napus
Niben101Ctg16072g00003	0	0	0	0.0606968	NA(NA#NA)	NA(NA#NA)	NA(NA#NA)	GDSL esterase/lipase
Niben101Ctg16073g00005	0	0	0.0283242	0	NA(NA#NA)	NA(NA#NA)	NA(NA#NA)	BnaA02g18820D [Brassica napus
Niben101Ctg16084g00001	1.0675	2.17924	2.50597	1.71219	=(0.83493#0.69751)	=(1.1606#0.8553)	=(0.70573#0.99998)	Isoprenyl transferase
Niben101Ctg16090g00002	0.0602291	0	0	0.0628686	NA(NA#NA)	NA(NA#NA)	=(0.086#0.99998)	2-oxoglutarate translocator [Bacteriovorax marinus] ref|YP_005034360.1| putative membrane transport protein [Bacteriovorax marinus SJ] emb|CBW25389.1| putative membrane transport protein [Bacteriovorax marinus SJ
Niben101Ctg16090g00005	0.103837	0.0550064	0.0541195	0.0270968	=(-1.1113#0.99917)	=(-1.0107#0.99994)	=(-1.914#0.99998)	conserved hypothetical protein [Ricinus communis] gb|EEF46957.1| conserved hypothetical protein [Ricinus communis
Niben101Ctg16094g00003	0.284824	0.172437	0.0636214	0.0849446	=(-0.91866#0.99917)	=(-2.2331#0.99994)	=(-1.7214#0.99998)	Kinesin-related protein 3
Niben101Ctg16096g00001	0	0	0	0	NA(NA#NA)	NA(NA#NA)	NA(NA#NA)	Ulp1 protease family, C-terminal catalytic domain containing protein [Solanum demissum
Niben101Ctg16098g00002	347.733	567.066	300.001	372.71	=(0.51088#2.97E-10)	=(-0.28359#0.61715)	=(0.1242#0.99998)	Aquaporin-like superfamily protein
Niben101Ctg16102g00003	0.0296951	0.849459	0.835762	0.185979	=(4.6436#0.8288)	=(4.7442#0.99994)	=(2.671#0.99998)	exocyst subunit exo70 family protein C1
Niben101Ctg16103g00005	0.0161605	0.0171218	0	0.067475	=(-0.1113#0.99917)	NA(NA#NA)	=(2.086#0.99998)	ENTH/ANTH/VHS superfamily protein
Niben101Ctg16104g00002	0.295579	0	0.184867	0.34967	NA(NA#NA)	=(-0.74764#0.99994)	=(0.26657#0.99998)	Laccase-2
Niben101Ctg16113g00001	7.46317	10.7576	6.43828	12.8942	=(0.33284#0.86959)	=(-0.2837#0.99994)	=(0.81298#0.99998)	Unknown protein
Niben101Ctg16115g00003	23.5884	17.3959	19.5578	23.4723	=(-0.63399#0.62512)	=(-0.34092#0.99994)	=(0.017#0.99998)	WRKY transcription factor 18
Niben101Ctg16123g00002	0	0	0	0	NA(NA#NA)	NA(NA#NA)	NA(NA#NA)	GRF zinc finger containing protein [Medicago truncatula
Niben101Ctg16134g00004	4.69563	22.2015	16.5105	10.3881	>(2.0466#0.00062644)	=(1.7434#0.039534)	=(1.1697#0.99998)	TRAF-type zinc finger domain-containing protein 1
Niben101Ctg16161g00004	7.75577	14.8185	10.6962	5.66242	=(0.7394#0.32605)	=(0.39317#0.99994)	=(-0.42973#0.99998)	Translin family protein
Niben101Ctg16164g00004	0.0839414	0.0889343	0.175001	0.963821	=(-0.1113#0.99917)	=(0.98932#0.99994)	=(3.5454#0.99998)	dihydrodipicolinate synthase [Peptoclostridium difficile
Niben101Ctg16171g00002	0.562674	1.05767	0.927096	0.587333	=(0.71586#0.99917)	=(0.64984#0.99994)	=(0.086#0.99998)	BnaC03g18270D [Brassica napus
Niben101Ctg16171g00004	0.886257	0.663756	0.716766	0.797497	=(-0.61173#0.99917)	=(-0.3768#0.99994)	=(-0.12812#0.99998)	BnaC01g39810D [Brassica napus
Niben101Ctg16180g00004	2.09651	2.76604	2.35033	2.04387	=(0.20517#0.99917)	=(0.094293#0.99994)	=(-0.012564#0.99998)	Pentatricopeptide repeat-containing protein
Niben101Ctg16196g00001	0.168728	0.162513	0.0799463	0.1441	=(-0.2488#0.99917)	=(-1.1482#0.99994)	=(-0.20351#0.99998)	Methyltransferase-like protein 1
Niben101Ctg16204g00003	1.35972	1.29053	0.856325	1.62629	=(-0.27#0.99917)	=(-0.73766#0.99994)	=(0.2824#0.99998)	ABC transporter ATP-binding protein YxdL
Niben101Ctg16206g00001	0	0	0	0.0897399	NA(NA#NA)	NA(NA#NA)	NA(NA#NA)	RING finger protein 215
Niben101Ctg16206g00003	0.213211	0.395313	0.0555627	0.278194	=(0.69605#0.99917)	=(-2.0107#0.99994)	=(0.40793#0.99998)	TOX high mobility group box family member 4-A, putative isoform 1 [Theobroma cacao] gb|EOY34149.1| TOX high mobility group box family member 4-A, putative isoform 1 [Theobroma cacao
Niben101Ctg16209g00001	0	0	0	0	NA(NA#NA)	NA(NA#NA)	NA(NA#NA)	MuDR family transposase containing protein [Solanum demissum
Niben101Ctg16210g00007	0	0	0	0	NA(NA#NA)	NA(NA#NA)	NA(NA#NA)	Chlorophyll a-b binding protein 16, chloroplastic
Niben101Ctg16210g00008	1009.22	224.383	665.207	908.191	<(-2.3639#2.01E-65)	=(-0.67195#2.09E-08)	=(-0.12805#0.99998)	Chlorophyll a-b binding protein 16, chloroplastic
Niben101Ctg16210g00009	6.65782	10.6234	6.89816	5.85781	=(0.47946#0.38178)	=(-0.01942#0.99994)	=(-0.16057#0.99998)	Histone-lysine N-methyltransferase 2A
Niben101Ctg16216g00002	41.6843	17.1236	31.5512	38.5572	<(-1.4782#0.0043343)	=(-0.47239#0.99994)	=(-0.08838#0.99998)	30S ribosomal protein S21
Niben101Ctg16217g00002	3.5887	120.104	71.9564	37.4597	>(4.87#1.54E-08)	>(4.255#0.0001275)	=(3.4079#0.11578)	conserved hypothetical protein [Ricinus communis] gb|EEF50652.1| conserved hypothetical protein [Ricinus communis
Niben101Ctg16222g00005	0.299244	15.8521	1.63764	1.97176	>(5.5326#1.53E-06)	=(2.3816#0.99944)	=(2.7442#0.99998)	Ankyrin-repeat containing protein
Niben101Ctg16231g00004	26.8368	77.2702	57.906	34.617	=(1.331#0.0072936)	=(1.0389#0.2474)	=(0.39139#0.99998)	Translocon-associated protein subunit beta [Aegilops tauschii
Niben101Ctg16232g00003	3.20384	11.4749	9.10282	6.45173	=(1.6459#0.12194)	=(1.4359#0.5716)	=(1.034#0.99998)	BnaC05g19630D [Brassica napus
Niben101Ctg16241g00003	0	0	0	0	NA(NA#NA)	NA(NA#NA)	NA(NA#NA)	malonyl-CoA:ACP transacylase 1-3 [Arachis hypogaea
Niben101Ctg16250g00003	0.417851	0.255407	0.452319	0.18453	=(-0.90485#0.99917)	=(0.043771#0.99994)	=(-1.155#0.99998)	hydroxyproline-rich glycoprotein family protein
Niben101Ctg16253g00002	46.3875	58.6625	64.6191	58.0162	=(0.14404#0.73241)	=(0.40764#0.70324)	=(0.34684#0.99998)	deleted in split hand/splt foot protein 1 [Ipomoea batatas
Niben101Ctg16258g00001	0.741297	0.336596	0.441558	1.05014	=(-1.3337#0.99917)	=(-0.81803#0.99994)	=(0.52657#0.99998)	Unknown protein
Niben101Ctg16278g00003	12.0134	10.0333	6.54342	8.19047	=(-0.45451#0.99917)	=(-0.94711#0.99994)	=(-0.52851#0.99998)	Ankyrin repeat domain-containing protein 42
Niben101Ctg16284g00001	0.982888	0.186909	0.893206	0.868122	=(-2.5893#0.88872)	=(-0.20862#0.99994)	=(-0.15501#0.99998)	BnaA10g29470D [Brassica napus
Niben101Ctg16285g00001	0	0	0	0	NA(NA#NA)	NA(NA#NA)	NA(NA#NA)	NBS-LRR type resistance protein [Beta vulgaris
Niben101Ctg16285g00004	9.31222	6.50547	6.27924	10.1152	=(-0.71213#0.94632)	=(-0.63912#0.99994)	=(0.14345#0.99998)	Zinc finger protein 4
Niben101Ctg16287g00006	0	0	0	0	NA(NA#NA)	NA(NA#NA)	NA(NA#NA)	Acetolactate synthase small subunit
Niben101Ctg16292g00001	0	0	0	0	NA(NA#NA)	NA(NA#NA)	NA(NA#NA)	RING finger protein 150
Niben101Ctg16294g00006	0	0	0	0	NA(NA#NA)	NA(NA#NA)	NA(NA#NA)	BnaA08g22280D [Brassica napus
Niben101Ctg16304g00001	0.37983	0.482907	0.35634	0.31718	=(0.15173#0.99917)	=(-0.16268#0.99994)	=(-0.23593#0.99998)	Caleosin-related family protein
Niben101Ctg16306g00002	11.3102	4.14664	3.78004	9.35464	=(-1.6423#0.066904)	=(-1.6517#0.083771)	=(-0.24975#0.99998)	Beta-glucosidase 18
Niben101Ctg16317g00001	21.4391	3.70931	8.73421	14.2895	=(-2.7257#0.0094108)	=(-1.3661#0.35358)	=(-0.56117#0.99998)	Protein EXORDIUM-like 3
Niben101Ctg16318g00001	0.0813783	0.0287396	0	0.0849446	=(-1.6963#0.99917)	NA(NA#NA)	=(0.086#0.99998)	Core-2/I-branching beta-1,6-N-acetylglucosaminyltransferase family protein
Niben101Ctg16320g00002	19.4068	27.0862	27.8054	19.8439	=(0.28633#0.54539)	=(0.44822#0.78765)	=(0.056253#0.99998)	Eukaryotic translation initiation factor 3 subunit D
Niben101Ctg16325g00005	0.189865	0.0447018	0.197915	0.253237	=(-2.2812#0.99917)	=(-0.010677#0.99994)	=(0.43964#0.99998)	ATP binding microtubule motor family protein
Niben101Ctg16329g00003	1.11726	1.03575	1.16463	0.218668	=(-0.30395#0.99917)	=(-0.010677#0.99994)	=(-2.329#0.99998)	Pre-mRNA-splicing factor SPF27 homolog
Niben101Ctg16330g00007	0	0	0	0	NA(NA#NA)	NA(NA#NA)	NA(NA#NA)	ARM repeat superfamily protein
Niben101Ctg16331g00004	3.98754	5.00069	6.13593	5.06836	=(0.13197#0.99917)	=(0.5512#0.99994)	=(0.37014#0.99998)	Unknown protein
Niben101Ctg16335g00001	0	0	0	0	NA(NA#NA)	NA(NA#NA)	NA(NA#NA)	Bifunctional inhibitor/lipid-transfer protein/seed storage 2S albumin superfamily protein
Niben101Ctg16342g00001	0	0.075803	0	0	NA(NA#NA)	NA(NA#NA)	NA(NA#NA)	Phospholipase D A
Niben101Ctg16346g00003	2.11873	0.023629	0.953167	1.67615	=(-6.6812#0.33401)	=(-1.223#0.99994)	=(-0.31393#0.99998)	Purple acid phosphatase 2
Niben101Ctg16348g00001	0	0	0.137617	0	NA(NA#NA)	NA(NA#NA)	NA(NA#NA)	hydroxycinnamoyl-CoA shikimate/quinate hydroxycinnamoyl transferase
Niben101Ctg16349g00003	0	0	0	0	NA(NA#NA)	NA(NA#NA)	NA(NA#NA)	Polyketide cyclase/dehydrase and lipid transport superfamily protein
Niben101Ctg16351g00002	0	0	0	0	NA(NA#NA)	NA(NA#NA)	NA(NA#NA)	Peroxidase 27
Niben101Ctg16357g00002	0	0	0	0	NA(NA#NA)	NA(NA#NA)	NA(NA#NA)	Unknown protein
Niben101Ctg16366g00004	14.2775	8.33347	10.6345	12.7626	=(-0.97141#0.57095)	=(-0.49558#0.99994)	=(-0.1377#0.99998)	Nucleoside diphosphate-linked moiety X motif 22
Niben101Ctg16374g00003	2177.43	204.607	1255.72	1958.06	<(-3.6064#0)	=(-0.8647#2.28E-54)	=(-0.12909#0.044868)	Chlorophyll a-b binding protein 50, chloroplastic
Niben101Ctg16374g00004	3.15538	5.89286	3.98602	2.67959	=(0.7065#0.81491)	=(0.26655#0.99994)	=(-0.21168#0.99998)	Formin-like protein 5
Niben101Ctg16374g00011	68.0408	27.8595	36.4603	54.7798	<(-1.4829#0.00013861)	=(-0.97066#0.018994)	=(-0.28864#0.99998)	Histone H2A.J
Niben101Ctg16377t00001	0	0	0	0	NA(NA#NA)	NA(NA#NA)	NA(NA#NA)	Formin-like protein 5
Niben101Ctg16377t00002	0.438105	0	0	0.914609	NA(NA#NA)	NA(NA#NA)	=(1.086#0.99998)	Formin-like protein 5
Niben101Ctg16382g00001	9.45782	3.64904	6.72451	7.81796	=(-1.5686#0.66623)	=(-0.56266#0.99994)	=(-0.2506#0.99998)	Phosphatidylserine decarboxylase proenzyme
Niben101Ctg16385g00003	0.183014	0	0.0476933	0	NA(NA#NA)	=(-2.0107#0.99994)	NA(NA#NA)	Ethylene-responsive transcription factor 10
Niben101Ctg16389g00002	1.18451	4.48201	1.05834	0.353262	=(1.7252#0.98776)	=(-0.23307#0.99994)	=(-1.7214#0.99998)	Unknown protein
Niben101Ctg16390g00005	5.86192	3.31378	4.77177	4.86479	=(-1.0176#0.78487)	=(-0.36743#0.99994)	=(-0.24488#0.99998)	phosphatidylserine decarboxylase 2
Niben101Ctg16407g00001	0	0	0.0595314	0	NA(NA#NA)	NA(NA#NA)	NA(NA#NA)	HAT family dimerization domain containing protein [Medicago truncatula
Niben101Ctg16413g00002	0	0	0.0215498	0	NA(NA#NA)	NA(NA#NA)	NA(NA#NA)	Glycosyltransferase family 61 protein
Niben101Ctg16424g00003	0	0	0	0	NA(NA#NA)	NA(NA#NA)	NA(NA#NA)	Histidine-containing phosphotransfer protein 1
Niben101Ctg16428g00003	0	0	0	0.138233	NA(NA#NA)	NA(NA#NA)	NA(NA#NA)	Vesicle-associated membrane protein 725
Niben101Ctg16445g00004	0.498739	0.429329	0.909798	0.943581	=(-0.41086#0.99917)	=(0.79668#0.99994)	=(0.94398#0.99998)
Niben101Ctg16458g00001	0	0	0	0	NA(NA#NA)	NA(NA#NA)	NA(NA#NA)	Defensin-like protein [Medicago truncatula
Niben101Ctg16458g00002	0	0	0	0	NA(NA#NA)	NA(NA#NA)	NA(NA#NA)	Unknown protein
Niben101Ctg16458g00005	0	0	0	0	NA(NA#NA)	NA(NA#NA)	NA(NA#NA)	Unknown protein
Niben101Ctg16479g00004	1.245	1.91475	2.13506	1.53711	=(0.42636#0.99784)	=(0.70755#0.99994)	=(0.3282#0.99998)	Protein of unknown function (DUF616
Niben101Ctg16484g00001	0.0839414	1.82315	0	0.065715	=(4.2463#0.39797)	NA(NA#NA)	=(-0.32904#0.99998)
Niben101Ctg16493g00002	1.89666	1.66302	2.31795	1.70671	=(-0.38432#0.99917)	=(0.21881#0.99994)	=(-0.12812#0.99998)	Transp [Oryza sativa Japonica Group
Niben101Ctg16502g00003	3.11173	1.58736	1.20136	3.30825	=(-1.1657#0.99917)	=(-1.4436#0.99994)	=(0.11247#0.99998)	MADS-box transcription factor 50
Niben101Scf00005g00003	0.0192429	0	0.0401175	0.0401724	NA(NA#NA)	=(0.98932#0.99994)	=(1.086#0.99998)	GATA transcription factor 18
Niben101Scf00005g01008	5.02998	11.2593	8.04311	2.89948	=(0.96783#0.021658)	=(0.60662#0.71501)	=(-0.77064#0.99998)	Nucleolar protein 6
Niben101Scf00005g01010	0.772617	0.768962	0.951806	1.02642	=(-0.2015#0.99957)	=(0.23033#0.99994)	=(0.43392#0.99998)	Pyridine nucleotide-disulfide oxidoreductase domain-containing protein 2
Niben101Scf00005g01012	0	0	0	0	NA(NA#NA)	NA(NA#NA)	NA(NA#NA)	Protein N-lysine methyltransferase METTL21A
Niben101Scf00005g01013	9.6824	10.0721	9.54315	10.4949	=(-0.13774#0.99917)	=(-0.091481#0.99994)	=(0.14037#0.99998)	Vam6/Vps39-like protein
Niben101Scf00006g00003	4.18176	6.17774	3.49953	4.7339	=(0.36831#0.99917)	=(-0.32753#0.99994)	=(0.20304#0.99998)
Niben101Scf00006g01002	0	0	0	0	NA(NA#NA)	NA(NA#NA)	NA(NA#NA)	Dirigent protein 1
Niben101Scf00006g02004	0.680461	0.0801039	0.630498	0	=(-3.2812#0.99917)	=(-0.1806#0.99994)	NA(NA#NA)	conserved hypothetical protein [Ricinus communis] gb|EEF52081.1| conserved hypothetical protein [Ricinus communis
Niben101Scf00006g02010	44.583	26.7679	39.1468	46.7539	=(-0.93065#0.06655)	=(-0.25818#0.99994)	=(0.092713#0.99998)	myb-like transcription factor family protein
Niben101Scf00006g02011	12.3091	12.7632	12.1686	17.0305	=(-0.1424#0.99917)	=(-0.087151#0.99994)	=(0.49251#0.99998)	Protein kinase 3
Niben101Scf00010g01004	40.3505	52.1757	37.2987	44.5721	=(0.17613#0.51435)	=(-0.18404#0.99994)	=(0.16768#0.99998)	NADH-ubiquinone oxidoreductase 12 kDa subunit, mitochondrial
Niben101Scf00010g01005	20.8258	1.19943	6.93304	12.728	<(-4.3126#3.54E-06)	=(-1.6574#0.034167)	=(-0.68625#0.99998)	BnaC05g48200D [Brassica napus
Niben101Scf00010g01006	4.63502	11.9822	6.95741	10.2569	=(1.1756#0.77119)	=(0.51539#0.99994)	=(1.1701#0.99998)	BnaA09g19630D [Brassica napus
Niben101Scf00010g03002	0.591258	0.417617	0.0933826	0.411446	=(-0.69626#0.99917)	=(-2.7331#0.99994)	=(-0.49896#0.99998)	DUF1666 family protein [Medicago truncatula
Niben101Scf00010g03003	0	0	0	0	NA(NA#NA)	NA(NA#NA)	NA(NA#NA)	Glycogenin-1 [Triticum urartu
Niben101Scf00010g03005	0	0	0	0	NA(NA#NA)	NA(NA#NA)	NA(NA#NA)	Peptidyl-prolyl cis-trans isomerase
Niben101Scf00010g04002	0	0	0	0	NA(NA#NA)	NA(NA#NA)	NA(NA#NA)	NAC domain-containing protein 100
Niben101Scf00010g05013	10.9325	10.1998	9.50613	10.314	=(-0.29475#0.99917)	=(-0.27228#0.99994)	=(-0.059902#0.99998)	hydroxyproline-rich glycoprotein family protein
Niben101Scf00010g05014	0.406703	0	0.115622	0.0385933	NA(NA#NA)	=(-1.8851#0.99994)	=(-3.3734#0.99998)	Transcription factor E3
Niben101Scf00010g05015	0	0	0	0	NA(NA#NA)	NA(NA#NA)	NA(NA#NA)	Elongation factor 1-alpha
Niben101Scf00010g05016	0.0368877	0	0	0.0385043	NA(NA#NA)	NA(NA#NA)	=(0.086#0.99998)	Elongation factor 1-alpha
Niben101Scf00011g00004	7.34301	10.4284	7.28673	6.9695	=(0.31141#0.5166)	=(-0.081682#0.99994)	=(-0.051196#0.99998)	Tudor/PWWP/MBT domain-containing protein
Niben101Scf00011g00012	8.10713	12.5797	10.9129	7.52955	=(0.43917#0.96312)	=(0.35819#0.99994)	=(-0.082506#0.99998)	BnaA02g20820D [Brassica napus
Niben101Scf00011g00020	5.68563	4.95227	3.98911	6.61958	=(-0.39389#0.99917)	=(-0.58183#0.99994)	=(0.24354#0.99998)	Glutathione peroxidase 1
Niben101Scf00011t00001	0	0	0	0	NA(NA#NA)	NA(NA#NA)	NA(NA#NA)	BnaA02g20820D [Brassica napus
Niben101Scf00012g00010	0.665514	3.23171	3.02544	2.48927	=(2.0851#0.34381)	=(2.114#0.68426)	=(1.9273#0.99998)	Receptor-like protein kinase
Niben101Scf00012g00011	0	0	0.0809165	0	NA(NA#NA)	NA(NA#NA)	NA(NA#NA)	Flowering-promoting factor 1
Niben101Scf00012g00012	22.7571	28.7099	19.9511	24.132	=(0.14057#0.72185)	=(-0.26043#0.99994)	=(0.10875#0.99998)	Receptor-like protein kinase
Niben101Scf00013g01005	1.35948	0.76518	0.78827	1.00221	=(-1.0238#0.9219)	=(-0.85687#0.99994)	=(-0.41575#0.99998)	Homeobox-leucine zipper protein ATHB-13
Niben101Scf00013g03001	14.7851	10.127	12.5571	11.7656	=(-0.74059#0.44173)	=(-0.30623#0.99994)	=(-0.30545#0.99998)	ATP-dependent zinc metalloprotease FtsH 2
Niben101Scf00013g03009	0	0	0	0	NA(NA#NA)	NA(NA#NA)	NA(NA#NA)	Unknown protein
Niben101Scf00013g03014	8.99484	7.76507	7.8135	5.73774	=(-0.40676#0.99917)	=(-0.27371#0.99994)	=(-0.62449#0.99998)	Unknown protein
Niben101Scf00015g00001	0	0	0	0.0613381	NA(NA#NA)	NA(NA#NA)	NA(NA#NA)	Receptor-like protein kinase
Niben101Scf00015g00005	0.470319	0	0	0	NA(NA#NA)	NA(NA#NA)	NA(NA#NA)	Unknown protein
Niben101Scf00015g00009	11.5093	20.9944	18.5903	14.2264	=(0.67255#0.0445)	=(0.62117#0.32793)	=(0.32989#0.99998)	Glucose-repressible alcohol dehydrogenase transcriptional effector
Niben101Scf00015g01003	82.1396	107.384	113.487	64.0958	=(0.19197#0.23692)	=(0.39579#0.18526)	=(-0.33373#0.99998)	60S ribosomal protein L21-2
Niben101Scf00015g03012	0	0	0	0	NA(NA#NA)	NA(NA#NA)	NA(NA#NA)	DUF4283 domain protein [Medicago truncatula
Niben101Scf00015g04002	0	0	0	0	NA(NA#NA)	NA(NA#NA)	NA(NA#NA)	F-box/LRR-repeat protein [Medicago truncatula] gb|AES87731.1| F-box/RNI/FBD-like domain protein [Medicago truncatula
Niben101Scf00015g04023	10.7602	17.1003	16.3399	13.7277	=(0.47366#0.70581)	=(0.53212#0.99994)	=(0.37551#0.99998)	BnaC03g23560D [Brassica napus
Niben101Scf00015g04024	3.15104	4.66529	3.54431	3.4578	=(0.37148#0.70563)	=(0.099098#0.99994)	=(0.15815#0.99998)	BnaA05g02580D [Brassica napus
Niben101Scf00015g04025	0	0	0	0	NA(NA#NA)	NA(NA#NA)	NA(NA#NA)	Zinc finger protein 8
Niben101Scf00016g00006	5.00683	13.5949	8.76625	7.52025	>(1.2464#0.0016458)	=(0.73748#0.47974)	=(0.611#0.99998)	Receptor-like protein kinase 5
Niben101Scf00016g00007	6.25853	8.51661	6.88299	6.71261	=(0.2498#0.99917)	=(0.066629#0.99994)	=(0.12517#0.99998)	Type 1 phosphatases regulator ypi1
Niben101Scf00016g01007	4.47909	6.86435	5.6338	3.88177	=(0.42126#0.82405)	=(0.26032#0.99994)	=(-0.18237#0.99998)	Protein disulfide isomerase-like 1-3
Niben101Scf00016g01009	0.348194	0.0922263	0.272218	0	=(-2.1113#0.99917)	=(-0.42571#0.99994)	NA(NA#NA)	F-box/RNI superfamily protein [Medicago truncatula
Niben101Scf00016g01010	5.87615	5.45001	3.31368	5.34936	=(-0.30327#0.99917)	=(-0.89702#0.99994)	=(-0.11138#0.99998)	RING finger protein 148
Niben101Scf00016g02001	0	0	0.262088	0.262447	NA(NA#NA)	NA(NA#NA)	NA(NA#NA)	BnaC06g32990D [Brassica napus
Niben101Scf00016g03004	1.53198	2.10171	1.93815	1.88614	=(0.26151#0.97439)	=(0.26871#0.99994)	=(0.32416#0.99998)	Erythroid differentiation-related factor 1
Niben101Scf00016g04005	1.97378	0.901079	0.652367	1.00501	=(-1.3259#0.8701)	=(-1.6678#0.99994)	=(-0.94962#0.99998)	Subtilisin-like protease
Niben101Scf00016g04006	0.469428	2.18192	1.34171	0.49	=(2.022#0.45075)	=(1.4445#0.99994)	=(0.086#0.99998)	calcium-dependent protein kinase 2
Niben101Scf00016g04007	88.1953	46.4677	79.8463	93.8189	<(-1.1191#0.0015588)	=(-0.21406#0.99994)	=(0.1133#0.99998)	50S ribosomal protein L21
Niben101Scf00016g04008	3.99331	7.66023	5.46458	5.52715	=(0.74515#0.52933)	=(0.38194#0.99994)	=(0.49307#0.99998)	Transmembrane protein 41B
Niben101Scf00017g00002	0.446602	0.210296	0.206905	0.142442	=(-1.2812#0.99917)	=(-1.1806#0.99994)	=(-1.6245#0.99998)	Superkiller viralicidic activity 2-like 2
Niben101Scf00017g00004	2.10447	1.66949	1.73982	2.03438	=(-0.52871#0.99917)	=(-0.3451#0.99994)	=(-0.024747#0.99998)	Pentatricopeptide repeat-containing protein
Niben101Scf00017g00005	26.9484	43.7072	46.1404	28.4562	=(0.50301#0.13552)	=(0.70525#0.13593)	=(0.10266#0.99998)	Proteasome subunit beta 1
Niben101Scf00017g00006	0	0	0	0.0666332	NA(NA#NA)	NA(NA#NA)	NA(NA#NA)	cinnamate-4-hydroxylase
Niben101Scf00017g00021	0	0	0	0	NA(NA#NA)	NA(NA#NA)	NA(NA#NA)	D-inositol 3-phosphate glycosyltransferase
Niben101Scf00017g00026	0	0	0.0138273	0.0138462	NA(NA#NA)	NA(NA#NA)	NA(NA#NA)	Receptor-like protein kinase
Niben101Scf00017g01009	0	0	0	0	NA(NA#NA)	NA(NA#NA)	NA(NA#NA)	receptor-like kinase 902
Niben101Scf00017g02004	0	0	0.0103888	0	NA(NA#NA)	NA(NA#NA)	NA(NA#NA)	Cycloartenol synthase
Niben101Scf00017g03003	33.8287	34.8526	32.4423	30.3659	=(-0.15164#0.99917)	=(-0.13095#0.99994)	=(-0.13167#0.99998)	S-adenosyl-L-methionine-dependent methyltransferases superfamily protein
Niben101Scf00017g04008	3.5381	2.20503	2.02484	2.38969	=(-0.87684#0.99917)	=(-0.87575#0.99994)	=(-0.54203#0.99998)	Regulator of chromosome condensation (RCC1) family protein
Niben101Scf00017g04010	0	0	0	0	NA(NA#NA)	NA(NA#NA)	NA(NA#NA)	expressed protein [Oryza sativa Japonica Group
Niben101Scf00017g04017	17.4217	23.8458	21.2442	15.521	=(0.25819#0.63964)	=(0.2156#0.99994)	=(-0.14254#0.99998)	4-hydroxy-tetrahydrodipicolinate synthase
Niben101Scf00017g04019	5.44279	4.33607	3.95829	3.54532	=(-0.52262#0.99917)	=(-0.53005#0.99994)	=(-0.59431#0.99998)	Regulator of chromosome condensation (RCC1) family protein
Niben101Scf00018g01001	0	0	0	0	NA(NA#NA)	NA(NA#NA)	NA(NA#NA)	Unknown protein
Niben101Scf00018g01002	4.57236	4.05449	2.74575	3.34611	=(-0.36808#0.99917)	=(-0.80632#0.99994)	=(-0.42633#0.99998)	F-box family protein
Niben101Scf00018g02003	19.9868	18.8542	15.6513	20.9653	=(-0.27882#0.99917)	=(-0.42335#0.99994)	=(0.093079#0.99998)	Pyridoxal phosphate (PLP)-dependent transferases superfamily protein
Niben101Scf00018g02004	0	0	0	0	NA(NA#NA)	NA(NA#NA)	NA(NA#NA)	Cytochrome P450 10
Niben101Scf00021g00004	3.65976	5.7987	5.29277	4.19872	=(0.46932#0.96608)	=(0.46169#0.99994)	=(0.22232#0.99998)	Transmembrane emp24 domain-containing protein 10
Niben101Scf00021g00005	2.5332	1.30466	2.09048	2.05661	=(-1.1519#0.99266)	=(-0.34771#0.99994)	=(-0.27657#0.99998)	Ribosomal L32p protein family
Niben101Scf00021g00006	0	0	0	0	NA(NA#NA)	NA(NA#NA)	NA(NA#NA)	Casparian strip membrane protein 2
Niben101Scf00021g00010	4.64404	5.22462	7.93515	3.89804	=(-0.024713#0.99917)	=(0.70229#0.99994)	=(-0.22851#0.99998)	GCK domain-containing protein
Niben101Scf00021g00012	0.172874	0.130826	0.30892	0.464014	=(-0.59673#0.99917)	=(0.76693#0.99994)	=(1.4486#0.99998)	ARF guanine-nucleotide exchange factor GNOM
Niben101Scf00021g01003	0	0	0	0	NA(NA#NA)	NA(NA#NA)	NA(NA#NA)	High-affinity nitrate transporter 2.1
Niben101Scf00021g01007	0.513467	0.569914	1.17242	0.331791	=(-0.044187#0.99917)	=(1.1206#0.99994)	=(-0.60588#0.99998)	Myb family transcription factor APL
Niben101Scf00021g01014	0	0	0	0	NA(NA#NA)	NA(NA#NA)	NA(NA#NA)	High affinity nitrate transporter 2.6
Niben101Scf00021g01015	0	0	0	0	NA(NA#NA)	NA(NA#NA)	NA(NA#NA)	High affinity nitrate transporter 2.6
Niben101Scf00021g01016	0.68926	0.389471	0.478989	0.959289	=(-1.0182#0.99917)	=(-0.59564#0.99994)	=(0.50104#0.99998)	Zinc-finger homeodomain protein 11
Niben101Scf00021g01019	0	0	0	0	NA(NA#NA)	NA(NA#NA)	NA(NA#NA)	High affinity nitrate transporter 2.4
Niben101Scf00022g00003	0	0	0	0	NA(NA#NA)	NA(NA#NA)	NA(NA#NA)	maturase (mitochondrion) [Silene vulgaris
Niben101Scf00022g00008	1.25142	2.17756	1.58092	1.06404	=(0.60449#0.8243)	=(0.26662#0.99994)	=(-0.20989#0.99998)	Zinc-binding protein A33
Niben101Scf00022g00011	0	0	0	0	NA(NA#NA)	NA(NA#NA)	NA(NA#NA)	conserved hypothetical protein [Ricinus communis] gb|EEF45749.1| conserved hypothetical protein [Ricinus communis
Niben101Scf00022g00013	0	0.0896401	0	0.0883155	NA(NA#NA)	NA(NA#NA)	NA(NA#NA)	Photosystem II D2 protein
Niben101Scf00022g00014	0	0	0	0	NA(NA#NA)	NA(NA#NA)	NA(NA#NA)	Heme exporter protein C
Niben101Scf00022g00015	0	0.0341228	0	0.0336186	NA(NA#NA)	NA(NA#NA)	NA(NA#NA)	conserved hypothetical protein [Ricinus communis] gb|EEF42401.1| conserved hypothetical protein [Ricinus communis
Niben101Scf00022g00016	7.94412	7.93524	9.25875	8.10867	=(-0.19627#0.9996)	=(0.15035#0.99994)	=(0.053699#0.99998)	RING finger protein 141
Niben101Scf00022g01003	2.15036	1.10461	1.38567	2.57108	=(-1.1557#0.86334)	=(-0.70457#0.99994)	=(0.28192#0.99998)	Trihelix transcription factor GT-2
Niben101Scf00022g04003	16.7323	4.37297	7.0076	14.4987	=(-2.1306#0.016423)	=(-1.3262#0.25236)	=(-0.18259#0.99998)	Cytokinin dehydrogenase 7
Niben101Scf00022g06001	4.26535	4.40203	3.85278	4.78931	=(-0.14915#0.99917)	=(-0.21735#0.99994)	=(0.19127#0.99998)	F-box/LRR-repeat protein 15
Niben101Scf00022g06009	111.065	56.6674	115.36	101.712	<(-1.1655#0.00024696)	=(-0.015844#0.99994)	=(-0.1028#0.99998)	expressed protein [Oryza sativa Japonica Group
Niben101Scf00022g09004	4.71986	5.84365	5.3631	5.99624	=(0.11347#0.99604)	=(0.11374#0.99994)	=(0.36944#0.99998)	Copper-exporting P-type ATPase A
Niben101Scf00022g09008	2.9582	2.83827	2.43671	1.75985	=(-0.25436#0.99917)	=(-0.35037#0.99994)	=(-0.72514#0.99998)	F-box/LRR-repeat protein 20
Niben101Scf00022g09009	2.87566	2.60536	2.4653	2.10399	=(-0.33707#0.99917)	=(-0.29271#0.99994)	=(-0.42665#0.99998)	Pentatricopeptide repeat-containing protein
Niben101Scf00022g09011	90.4933	29.8852	65.916	87.5245	<(-1.793#3.88E-10)	=(-0.52777#0.22144)	=(-0.024004#0.99998)	membrane protein [Prochlorococcus sp. W2
Niben101Scf00022g09023	4.66399	5.90402	7.38731	7.5871	=(0.14547#0.99917)	=(0.5929#0.99994)	=(0.7261#0.99998)	P-type ATPase of Arabidopsis 2
Niben101Scf00022g09026	1.67694	2.28431	3.7458	2.56313	=(0.25127#0.99917)	=(1.0889#0.99994)	=(0.6362#0.99998)	conserved hypothetical protein [Ricinus communis] gb|EEF46143.1| conserved hypothetical protein [Ricinus communis
Niben101Scf00022t00025	0	0.470611	0	0	NA(NA#NA)	NA(NA#NA)	NA(NA#NA)	conserved hypothetical protein [Ricinus communis] gb|EEF45749.1| conserved hypothetical protein [Ricinus communis
Niben101Scf00022t09007	2.19052	0	0	0	NA(NA#NA)	NA(NA#NA)	NA(NA#NA)	membrane protein [Prochlorococcus sp. W2
Niben101Scf00023g00004	4.18021	6.0571	7.75368	4.68424	=(0.34039#0.89562)	=(0.82072#0.83354)	=(0.18836#0.99998)	Lipid A export ATP-binding/permease protein MsbA
Niben101Scf00023g01002	0.192661	0.15309	0.401658	0	=(-0.52634#0.99917)	=(0.98932#0.99994)	NA(NA#NA)	Unknown protein
Niben101Scf00023g02002	13.7857	11.4019	10.5298	12.1983	=(-0.46855#0.94734)	=(-0.45927#0.99994)	=(-0.15237#0.99998)	product [Oryza sativa Japonica Group
Niben101Scf00023g03015	8.55194	6.82003	3.96416	9.29464	=(-0.52113#0.99867)	=(-1.1798#0.64809)	=(0.14427#0.99998)	GDSL esterase/lipase
Niben101Scf00023g03016	5.13535	6.35235	4.93268	4.18168	=(0.11217#0.99917)	=(-0.12867#0.99994)	=(-0.27226#0.99998)	Rab3 GTPase-activating protein catalytic subunit
Niben101Scf00023g05007	0	0	0	0	NA(NA#NA)	NA(NA#NA)	NA(NA#NA)	Protein transport protein sec31
Niben101Scf00023g05009	0	0	0	0	NA(NA#NA)	NA(NA#NA)	NA(NA#NA)	retrotransposon protein, putative, unclassified [Oryza sativa Japonica Group
Niben101Scf00023g05010	0.524863	0.185361	0.711251	0.383505	=(-1.6963#0.99917)	=(0.36783#0.99994)	=(-0.42857#0.99998)	Endoglucanase 11
Niben101Scf00023g06002	3.28202	5.66775	3.81303	4.19554	=(0.59353#0.69951)	=(0.14577#0.99994)	=(0.37839#0.99998)	Adenylyltransferase and sulfurtransferase UBA4
Niben101Scf00023g06009	0.0978032	1.24345	2.4468	0.816715	=(3.4737#0.99126)	=(4.5743#0.99994)	=(3.086#0.99998)	LIM and calponin domains-containing protein 1, putative [Theobroma cacao] gb|EOY12263.1| LIM and calponin domains-containing protein 1, putative [Theobroma cacao
Niben101Scf00023g07007	8.0654	6.58958	8.6262	7.2866	=(-0.48622#0.94789)	=(0.026397#0.99994)	=(-0.12238#0.99998)	1,4-alpha-glucan-branching enzyme
Niben101Scf00023g08006	11.7495	17.1871	15.653	8.6934	=(0.35407#0.48564)	=(0.34326#0.99994)	=(-0.41049#0.99998)	Imidazole glycerol phosphate synthase subunit HisH
Niben101Scf00023g08009	0	0	0	0	NA(NA#NA)	NA(NA#NA)	NA(NA#NA)	Unknown protein
Niben101Scf00023g08011	6.2634	2.62729	3.38439	1.8146	=(-1.448#0.57751)	=(-0.95863#0.99994)	=(-1.7632#0.99998)	mitogen-activated protein kinase kinase kinase 15
Niben101Scf00023t03007	0	0	0.913359	0	NA(NA#NA)	NA(NA#NA)	NA(NA#NA)	GDSL esterase/lipase
Niben101Scf00024g00003	6.68516	6.44672	6.63031	6.62245	=(-0.24705#0.99917)	=(-0.082467#0.99994)	=(0.010524#0.99998)	5-formyltetrahydrofolate cyclo-ligase, mitochondrial
Niben101Scf00024g00006	6.59884	3.92107	5.85956	6.45069	=(-0.94562#0.92259)	=(-0.242#0.99994)	=(-0.0086369#0.99998)	myb-like transcription factor family protein
Niben101Scf00024g00008	0.233931	0.49569	0.62704	0.488365	=(0.8887#0.99917)	=(1.3519#0.99994)	=(1.086#0.99998)	Germin-like protein subfamily T member 2
Niben101Scf00024g00010	0	0	0	0	NA(NA#NA)	NA(NA#NA)	NA(NA#NA)	Venom nerve growth factor 1
Niben101Scf00024g00011	0	0.0609424	0.0199866	0.10007	NA(NA#NA)	NA(NA#NA)	NA(NA#NA)	BnaC06g35640D [Brassica napus
Niben101Scf00024g00012	11.2943	6.98022	12.5973	9.72614	=(-0.88891#0.6181)	=(0.086934#0.99994)	=(-0.19153#0.99998)	Transcription factor EB
Niben101Scf00024g01005	3.0923	1.44627	1.20515	1.54121	=(-1.291#0.70571)	=(-1.4301#0.92153)	=(-0.9805#0.99998)	Quinoprotein glucose dehydrogenase B
Niben101Scf00024g02014	2.07257	0.87477	1.56325	2.62071	=(-1.4391#0.83222)	=(-0.47746#0.99994)	=(0.36265#0.99998)	Quinoprotein glucose dehydrogenase B
Niben101Scf00024g02018	0.873937	1.26581	1.14162	0.577365	=(0.33981#0.99917)	=(0.3149#0.99994)	=(-0.57392#0.99998)	Beta-1,3-galactosyltransferase 15
Niben101Scf00024g02021	4.2007	6.53978	5.50157	4.3675	=(0.44395#0.56367)	=(0.31863#0.99994)	=(0.080298#0.99998)	aminoacyl-tRNA synthetase [Medicago truncatula
Niben101Scf00024g02023	0.0239563	0	0.099888	0.0750185	NA(NA#NA)	=(1.9893#0.99994)	=(1.671#0.99998)	Myb-related protein 308
Niben101Scf00024g02024	0.0284029	0.0300923	0.0296071	0	=(-0.1113#0.99917)	=(-0.010677#0.99994)	NA(NA#NA)	conserved hypothetical protein [Ajellomyces dermatitidis ER-3
Niben101Scf00024g03002	6.9315	2.37504	3.12308	6.33643	=(-1.7399#0.013094)	=(-1.2208#0.1435)	=(-0.10538#0.99998)	zinc ion binding
Niben101Scf00024g03006	4.64259	8.35311	5.73285	4.69694	=(0.65273#0.08993)	=(0.23374#0.99994)	=(0.040912#0.99998)	Ubiquitin carboxyl-terminal hydrolase-related protein
Niben101Scf00024g03009	0	0	0	0	NA(NA#NA)	NA(NA#NA)	NA(NA#NA)	Unknown protein
Niben101Scf00024g03011	0	0	0	0	NA(NA#NA)	NA(NA#NA)	NA(NA#NA)	NADH-ubiquinone oxidoreductase chain 5
Niben101Scf00024g03018	2.83337	3.07695	3.02734	3.58602	=(-0.075677#0.99917)	=(0.024947#0.99994)	=(0.36398#0.99998)	RNA-binding protein 1
Niben101Scf00024g03019	0	0	0.0294502	0	NA(NA#NA)	NA(NA#NA)	NA(NA#NA)	LOB domain-containing protein 27
Niben101Scf00024g04001	0	0	0	0	NA(NA#NA)	NA(NA#NA)	NA(NA#NA)	NADH dehydrogenase subunit 2 (mitochondrion) [Silene vulgaris
Niben101Scf00024g04002	0	0	0	0	NA(NA#NA)	NA(NA#NA)	NA(NA#NA)	BnaC09g29250D [Brassica napus
Niben101Scf00024g04003	0	0	0	0	NA(NA#NA)	NA(NA#NA)	NA(NA#NA)	Unknown protein
Niben101Scf00024g04004	0	0	0	0	NA(NA#NA)	NA(NA#NA)	NA(NA#NA)	Unknown protein
Niben101Scf00024g04005	5.38292	14.0277	8.20407	5.85237	=(1.1872#0.018692)	=(0.53737#0.99994)	=(0.14475#0.99998)	calcium-dependent protein kinase 30
Niben101Scf00024g04006	1.30627	1.91268	0.90267	0.949867	=(0.35548#0.99917)	=(-0.60377#0.99994)	=(-0.43554#0.99998)	Plasma membrane ATPase
Niben101Scf00024g04007	0	0	0	0	NA(NA#NA)	NA(NA#NA)	NA(NA#NA)	Histone-lysine N-methyltransferase, H3 lysine-36 specific
Niben101Scf00024g04009	0	0	0	0	NA(NA#NA)	NA(NA#NA)	NA(NA#NA)	Unknown protein
Niben101Scf00024g04032	4.50865	4.99446	6.33778	4.20239	=(-0.047028#0.99917)	=(0.4207#0.99994)	=(-0.077367#0.99998)	Pentatricopeptide repeat-containing protein
Niben101Scf00024t03013	0	0	0	0	NA(NA#NA)	NA(NA#NA)	NA(NA#NA)	Unknown protein
Niben101Scf00025g00005	23.9409	36.0312	30.83	29.0147	=(0.39511#0.17323)	=(0.29427#0.99994)	=(0.30143#0.99998)	RNA-binding protein, putative isoform 1 [Theobroma cacao] gb|EOY06989.1| RNA-binding protein, putative isoform 1 [Theobroma cacao
Niben101Scf00025g00006	2.40295	1.79493	1.49569	2.63457	=(-0.61553#0.99917)	=(-0.75458#0.99994)	=(0.15688#0.99998)	Phospho-N-acetylmuramoyl-pentapeptide-transferase
Niben101Scf00028g00002	8.22099	10.5157	12.0531	9.41847	=(0.1605#0.99917)	=(0.48144#0.99994)	=(0.2203#0.99998)	BnaC05g51730D [Brassica napus
Niben101Scf00028g01004	4.2413	4.00778	3.82367	5.38439	=(-0.27636#0.99917)	=(-0.22013#0.99994)	=(0.3684#0.99998)	Folate-biopterin transporter
Niben101Scf00028g01007	4.99166	3.71128	5.38587	5.57606	=(-0.62226#0.99665)	=(0.039076#0.99994)	=(0.18385#0.99998)	Folate-biopterin transporter
Niben101Scf00028g03005	0	0	0	0	NA(NA#NA)	NA(NA#NA)	NA(NA#NA)	Pentatricopeptide repeat-containing protein
Niben101Scf00028g03008	5.11707	1.44572	4.17831	5.87545	=(-2.0182#0.8701)	=(-0.36298#0.99994)	=(0.2235#0.99998)	Protein of unknown function (DUF1677
Niben101Scf00028g03009	18.7962	9.06545	2.77813	12.0063	=(-1.2467#0.87733)	=(-2.8288#0.63835)	=(-0.62254#0.99998)	50S ribosomal protein L14
Niben101Scf00028g04008	1.42141	0.521292	1.13975	2.51088	=(-1.6418#0.99917)	=(-0.38919#0.99994)	=(0.84499#0.99998)	heat shock 22 kDa protein [Medicago truncatula
Niben101Scf00028g04010	2.54806	2.14455	3.12773	2.16258	=(-0.44338#0.99917)	=(0.22514#0.99994)	=(-0.21252#0.99998)	expressed protein [Oryza sativa Japonica Group
Niben101Scf00028g04011	5.08042	3.08838	2.6045	4.34678	=(-0.91276#0.99917)	=(-1.0345#0.99994)	=(-0.20088#0.99998)	BnaA10g03580D [Brassica napus
Niben101Scf00028g04012	0	0.00812955	0	0.00800942	NA(NA#NA)	NA(NA#NA)	NA(NA#NA)	Sigma non-opioid intracellular receptor 1
Niben101Scf00031g00001	1.33675	1.6287	1.58502	1.65695	=(0.090333#0.99917)	=(0.17519#0.99994)	=(0.33393#0.99998)	UDP-N-acetylglucosamine 1-carboxyvinyltransferase
Niben101Scf00031g00002	3.86646	7.15112	4.4647	3.35746	=(0.6925#0.57955)	=(0.13697#0.99994)	=(-0.17952#0.99998)	Alpha-1,2-mannosyltransferase ALG9
Niben101Scf00031g00003	0.162295	0.505731	0.408012	0.298954	=(1.4451#0.92547)	=(1.2594#0.99994)	=(0.90543#0.99998)	phosphoenolpyruvate carboxylase 3
Niben101Scf00031g01003	6.16622	2.85699	4.40379	4.18463	=(-1.3045#0.51375)	=(-0.55622#0.99994)	=(-0.53516#0.99998)	Cytochrome P450 superfamily protein
Niben101Scf00031g01005	4.17152	12.919	28.8406	40.3427	=(1.4362#0.22081)	>(2.7189#0.00067718)	>(3.2978#1.02E-05)	G-type lectin S-receptor-like serine/threonine-protein kinase
Niben101Scf00031g01007	0	0	0	0	NA(NA#NA)	NA(NA#NA)	NA(NA#NA)	Cytochrome P450 superfamily protein
Niben101Scf00031g02001	20.3228	64.5948	167.357	162.19	>(1.4737#6.14E-05)	>(2.9712#1.12E-24)	>(3.0206#6.40E-23)	G-type lectin S-receptor-like serine/threonine-protein kinase
Niben101Scf00031t00004	0	0	0	0	NA(NA#NA)	NA(NA#NA)	NA(NA#NA)	Alpha-1,2-mannosyltransferase ALG9
Niben101Scf00031t01009	0	0	0	0	NA(NA#NA)	NA(NA#NA)	NA(NA#NA)	Cytochrome P450 superfamily protein
Niben101Scf00031t01010	0	0	0	0	NA(NA#NA)	NA(NA#NA)	NA(NA#NA)	Cytochrome P450 superfamily protein
Niben101Scf00032g01006	4.5924	7.00859	5.33574	4.59437	=(0.41522#0.34745)	=(0.14586#0.99994)	=(0.02474#0.99998)	Ubiquitin carboxyl-terminal hydrolase 13
Niben101Scf00032g02001	0	0	0	0	NA(NA#NA)	NA(NA#NA)	NA(NA#NA)	bZIP transcription factor [Nicotiana benthamiana
Niben101Scf00032g02010	0	0	0	0.0598266	NA(NA#NA)	NA(NA#NA)	NA(NA#NA)	Unknown protein
Niben101Scf00033g00002	3.70832	2.10554	2.47736	0.898204	=(-1.0112#0.90229)	=(-0.65254#0.99994)	=(-2.0215#0.99998)	Mitochondrial substrate carrier family protein
Niben101Scf00033g00007	0	0	0	0	NA(NA#NA)	NA(NA#NA)	NA(NA#NA)	Receptor-like protein kinase 2
Niben101Scf00033g00010	0	0	0	0	NA(NA#NA)	NA(NA#NA)	NA(NA#NA)	Unknown protein
Niben101Scf00033g01001	54.3688	86.4444	65.1671	53.1549	=(0.47433#0.0053255)	=(0.19078#0.99994)	=(-0.0084571#0.99998)	ATP synthase gamma chain
Niben101Scf00033g03002	0	0	0	0	NA(NA#NA)	NA(NA#NA)	NA(NA#NA)	LOB domain-containing protein 27
Niben101Scf00033g04001	0	0	0	0	NA(NA#NA)	NA(NA#NA)	NA(NA#NA)	Unknown protein
Niben101Scf00033g05002	0	0	0	0	NA(NA#NA)	NA(NA#NA)	NA(NA#NA)	Ninja-family protein
Niben101Scf00033g07004	25.7376	33.0772	40.3226	29.0911	=(0.1673#0.99917)	=(0.57713#0.99994)	=(0.20082#0.99998)	Unknown protein
Niben101Scf00033g07005	8.36506	11.3948	10.0076	9.64076	=(0.25127#0.89171)	=(0.18807#0.99994)	=(0.22889#0.99998)	O-fuc isoform 1 [Theobroma cacao
Niben101Scf00033g07007	0.920336	1.21885	1.43903	1.12078	=(0.21063#0.99917)	=(0.57429#0.99994)	=(0.30839#0.99998)	product [Oryza sativa Japonica Group
Niben101Scf00033g07011	0	0.163691	0	0	NA(NA#NA)	NA(NA#NA)	NA(NA#NA)	BnaA06g32460D [Brassica napus
Niben101Scf00033g07013	0.0764197	0	0	0.0398844	NA(NA#NA)	NA(NA#NA)	=(-0.914#0.99998)	WRKY transcription factor-like protein [Medicago truncatula
Niben101Scf00033g07014	0.580008	0.258093	0.0967359	0.242171	=(-1.3628#0.9963)	=(-2.6545#0.99994)	=(-1.2359#0.99998)	Cation/H(+) antiporter 15
Niben101Scf00033g07016	2.42442	3.44305	3.01114	3.76908	=(0.31139#0.99917)	=(0.24209#0.99994)	=(0.66069#0.99998)	RING/FYVE/PHD zinc finger superfamily protein
Niben101Scf00034g00012	0.0717614	1.85006	0.623366	0.424469	=(4.4936#0.44141)	=(3.0482#0.99994)	=(2.5885#0.99998)	methyl esterase 1
Niben101Scf00034g01011	1.80221	1.22979	1.30548	0.637693	=(-0.74602#0.99917)	=(-0.53577#0.99994)	=(-1.4747#0.99998)	DNA binding protein, putative [Ricinus communis] gb|EEF40052.1| DNA binding protein, putative [Ricinus communis
Niben101Scf00034g01012	1.57814	1.32109	1.59427	1.55578	=(-0.45115#0.99917)	=(-0.055906#0.99994)	=(0.0035378#0.99998)	DNA binding protein, putative [Ricinus communis] gb|EEF43356.1| DNA binding protein, putative [Ricinus communis
Niben101Scf00034g01013	1.06483	0.194512	0.650677	0.689895	=(-2.6474#0.94029)	=(-0.78119#0.99994)	=(-0.60206#0.99998)	Unknown protein
Niben101Scf00034g01015	0	0	0	0	NA(NA#NA)	NA(NA#NA)	NA(NA#NA)	Unknown protein
Niben101Scf00034g04002	1.92361	0.720935	0.900279	0.942489	=(-1.6105#0.71012)	=(-1.166#0.99994)	=(-1.0051#0.99998)	DNA binding protein, putative [Ricinus communis] gb|EEF43356.1| DNA binding protein, putative [Ricinus communis
Niben101Scf00034g04016	8.67914	14.1035	15.5634	8.53516	=(0.50577#0.68184)	=(0.77195#0.83078)	=(-1.39E-05#0.99998)	BnaA08g15510D [Brassica napus
Niben101Scf00034g04018	1.79097	3.89926	2.83113	1.2737	=(0.9278#0.73358)	=(0.59005#0.99994)	=(-0.4676#0.99998)	DNA binding protein, putative [Ricinus communis] gb|EEF43356.1| DNA binding protein, putative [Ricinus communis
Niben101Scf00034g04020	5.33207	4.23407	4.43528	5.41958	=(-0.52731#0.9901)	=(-0.33625#0.99994)	=(0.047605#0.99998)	Protein root UVB sensitive 4
Niben101Scf00034g04023	44.0716	50.6208	37.7788	49.2951	=(0.0052208#0.95278)	=(-0.29286#0.99994)	=(0.18572#0.99998)	Cold acclimation protein WCOR413 family
Niben101Scf00035g01004	2.37772	2.97592	2.62833	1.67734	=(0.1291#0.99917)	=(0.073986#0.99994)	=(-0.47928#0.99998)	Pentatricopeptide repeat-containing protein
Niben101Scf00035g01005	0.197418	0.41832	0.0514469	0	=(0.8887#0.99917)	=(-2.0107#0.99994)	NA(NA#NA)	conserved hypothetical protein [Ricinus communis] gb|EEF32686.1| conserved hypothetical protein [Ricinus communis
Niben101Scf00035g01009	6.68871	9.03855	9.95744	6.54286	=(0.2397#0.9434)	=(0.50346#0.99994)	=(-0.0076855#0.99998)	Mitochondrial 37S ribosomal protein S27
Niben101Scf00035g01012	8.91796	21.162	19.5691	7.15355	=(1.052#0.0092213)	=(1.0632#0.052165)	=(-0.29393#0.99998)	LETM1 and EF-hand domain-containing protein 1, mitochondrial
Niben101Scf00035g04007	0	0	0	0	NA(NA#NA)	NA(NA#NA)	NA(NA#NA)	60S acidic ribosomal protein P0
Niben101Scf00035t03002	0	0	0	0	NA(NA#NA)	NA(NA#NA)	NA(NA#NA)	Mitochondrial 37S ribosomal protein S27
Niben101Scf00035t03003	0	0	0	0	NA(NA#NA)	NA(NA#NA)	NA(NA#NA)	Mitochondrial 37S ribosomal protein S27
Niben101Scf00035t03004	0	0	0	0	NA(NA#NA)	NA(NA#NA)	NA(NA#NA)	Mitochondrial 37S ribosomal protein S27
Niben101Scf00037g01004	5.86898	6.03783	6.18874	4.35048	=(-0.15374#0.99917)	=(0.0059539#0.99994)	=(-0.40781#0.99998)	TBCC domain-containing protein 1
Niben101Scf00037g01005	90.6438	15.7076	64.732	84.1878	<(-2.7234#7.41E-14)	=(-0.55631#0.31553)	=(-0.082477#0.99998)	Rhodanese-like domain-containing protein 9, chloroplastic
Niben101Scf00037g02012	5.37433	9.85448	7.32089	5.67554	=(0.68004#0.31252)	=(0.37535#0.99994)	=(0.1028#0.99998)	CDK5 regulatory subunit-associated protein 3
Niben101Scf00037g02013	5.11817	5.6571	5.30633	5.40023	=(-0.050225#0.99917)	=(-0.018496#0.99994)	=(0.10151#0.99998)	nucleic acid binding protein, putative [Ricinus communis] gb|EEF30044.1| nucleic acid binding protein, putative [Ricinus communis
Niben101Scf00037g02016	2.61474	0.961113	2.65143	3.58341	=(-1.6385#0.69829)	=(-0.050478#0.99994)	=(0.47878#0.99998)	Squamosa promoter-binding-like protein 9
Niben101Scf00037g02018	0	0	0	0.0186394	NA(NA#NA)	NA(NA#NA)	NA(NA#NA)	Receptor-like protein kinase 2
Niben101Scf00037g02020	0	0	0	0	NA(NA#NA)	NA(NA#NA)	NA(NA#NA)	Protein STRUBBELIG-RECEPTOR FAMILY 4
Niben101Scf00037g03004	3.49799	3.75018	2.6045	2.86887	=(-0.094227#0.99917)	=(-0.4961#0.99994)	=(-0.26192#0.99998)	BnaA07g17560D [Brassica napus
Niben101Scf00039g01002	1.96733	4.19541	2.07703	1.7771	=(0.89792#0.53794)	=(0.0077017#0.99994)	=(-0.12259#0.99998)	Crossover junction endonuclease MUS81
Niben101Scf00039g01003	0.150413	0.01992	0.0391977	0	=(-3.1113#0.99917)	=(-2.0107#0.99994)	NA(NA#NA)	FAD-binding Berberine family protein
Niben101Scf00039g01010	8.1153	9.41872	7.20969	7.49872	=(0.020229#0.99867)	=(-0.24129#0.99994)	=(-0.08988#0.99998)	Zinc finger protein 598
Niben101Scf00039g01013	0.198997	0.271072	0.251884	0.044511	=(0.25127#0.99917)	=(0.26943#0.99994)	=(-2.1364#0.99998)	purple acid phosphatase 27
Niben101Scf00039g02004	0	0	0	0	NA(NA#NA)	NA(NA#NA)	NA(NA#NA)	Importin beta-like protein KAP120
Niben101Scf00043g00002	0	0	0	0	NA(NA#NA)	NA(NA#NA)	NA(NA#NA)	Unknown protein
Niben101Scf00043g00010	0	0	0	0	NA(NA#NA)	NA(NA#NA)	NA(NA#NA)	CCHC-type integrase [Populus trichocarpa
Niben101Scf00043g01001	2.8175	4.63642	3.99926	4.2081	=(0.52393#0.83025)	=(0.43473#0.99994)	=(0.60287#0.99998)	Transcription initiation factor TFIID subunit 11
Niben101Scf00043g03001	0.814998	0.193538	0.278302	0.572033	=(-2.2688#0.83717)	=(-1.6207#0.99994)	=(-0.48658#0.99998)	60 kDa chaperonin
Niben101Scf00043g03002	12.6594	50.2209	41.3743	20.9639	=(1.7934#0.039698)	=(1.6379#0.24441)	=(0.75182#0.99998)	Ferrochelatase
Niben101Scf00043g03003	3.17815	2.91646	2.13903	2.61215	=(-0.31863#0.99917)	=(-0.64181#0.99994)	=(-0.25883#0.99998)	stress regulated protein [Medicago truncatula
Niben101Scf00043g03010	0	0	0	0	NA(NA#NA)	NA(NA#NA)	NA(NA#NA)	TGACG-sequence-specific DNA-binding protein TGA-2.1
Niben101Scf00043g03012	20.0618	84.8134	61.945	32.1821	>(1.8852#9.46E-14)	>(1.556#5.89E-07)	=(0.70593#0.99998)	6-phosphogluconate dehydrogenase, decarboxylating 3
Niben101Scf00043g03015	4.41498	1.02679	2.5817	8.76732	=(-2.2989#0.90994)	=(-0.84467#0.99994)	=(1.0139#0.99998)	Mycothiol acetyltransferase
Niben101Scf00043g03016	0.355352	0.150595	0.296334	0	=(-1.4332#0.99917)	=(-0.3326#0.99994)	NA(NA#NA)	[Oryza sativa Japonica Group] dbj|BAF25366.2| [Oryza sativa Japonica Group
Niben101Scf00044g00016	0.212856	0.563793	0.166411	0.388823	=(1.2106#0.99917)	=(-0.42571#0.99994)	=(0.89335#0.99998)	Cytochrome P450 superfamily protein
Niben101Scf00044g00020	7.33254	11.3756	13.2224	8.081	=(0.4389#0.62438)	=(0.78002#0.56621)	=(0.16434#0.99998)	Nucleoporin p58/p45
Niben101Scf00044g00021	0.575069	0.276943	0.326973	0.38199	=(-1.2488#0.99917)	=(-0.88515#0.99994)	=(-0.56608#0.99998)
Niben101Scf00044g00024	0.251708	0.219618	0.432154	0.077276	=(-0.39141#0.99917)	=(0.70922#0.99994)	=(-1.6795#0.99998)	Pentatricopeptide repeat-containing protein
Niben101Scf00046g00002	2.77222	1.87824	2.25723	3.31597	=(-0.75632#0.96856)	=(-0.36707#0.99994)	=(0.28251#0.99998)	Protein kinase superfamily protein
Niben101Scf00046g00003	27.1948	38.0783	27.0801	32.4919	=(0.29098#0.50483)	=(-0.07668#0.99994)	=(0.28087#0.99998)	Altered inheritance of mitochondria protein 32
Niben101Scf00046g00015	24.7174	21.19	25.7653	26.5884	=(-0.4168#0.99917)	=(-0.010677#0.99994)	=(0.12939#0.99998)
Niben101Scf00046g01017	8.43239	11.8369	11.6214	8.70331	=(0.29462#0.88054)	=(0.39219#0.99994)	=(0.069744#0.99998)	Ribosomal RNA-processing protein 8
Niben101Scf00046g01018	0	0	0	0	NA(NA#NA)	NA(NA#NA)	NA(NA#NA)	chalcone isomerase [Camellia sinensis
Niben101Scf00046g01019	0.619645	0.783567	0.395884	0.208645	=(0.14396#0.99917)	=(-0.71695#0.99994)	=(-1.5463#0.99998)	integral membrane protein MviN [Synechococcus sp. WH 8109
Niben101Scf00046g02003	7.82093	23.0098	18.9798	15.4489	=(1.3622#0.0058839)	=(1.2085#0.10029)	=(1.0062#0.99998)	beta-1,4-N-acetylglucosaminyltransferase family protein
Niben101Scf00046g02008	14.1084	14.3719	15.1314	3.60571	=(-0.16796#0.99917)	=(0.030406#0.99994)	=(-1.9441#0.067326)	NAC domain-containing protein 8
Niben101Scf00046g02010	11.464	8.83202	13.3709	11.0079	=(-0.57096#0.8853)	=(0.1514#0.99994)	=(-0.034451#0.99998)	Protein kinase superfamily protein
Niben101Scf00046g03001	6.5764	10.0988	10.7929	7.70225	=(0.42416#0.75401)	=(0.64413#0.99994)	=(0.2521#0.99998)	GHMP kinase family protein
Niben101Scf00046g03002	13.0442	18.0874	23.7031	14.6337	=(0.27692#0.59137)	=(0.79108#0.11751)	=(0.19001#0.99998)	E3 ubiquitin-protein ligase RGLG2
Niben101Scf00046g03003	24.4084	33.5946	30.6975	20.0351	=(0.26619#0.58581)	=(0.26016#0.99994)	=(-0.26072#0.99998)	Surfeit locus protein 2
Niben101Scf00046g04007	9.98758	8.13474	9.00801	7.64733	=(-0.4907#0.98504)	=(-0.21951#0.99994)	=(-0.36106#0.99998)	Pentatricopeptide repeat-containing protein
Niben101Scf00046g04012	0	0	0	0	NA(NA#NA)	NA(NA#NA)	NA(NA#NA)	Protein of unknown function (DUF707
Niben101Scf00046g04019	0	0.0231606	0	0	NA(NA#NA)	NA(NA#NA)	NA(NA#NA)	GDSL esterase/lipase
Niben101Scf00046g04020	2.76385	3.486	2.60664	1.3738	=(0.14024#0.99917)	=(-0.15507#0.99994)	=(-0.98439#0.99998)	F-box protein
Niben101Scf00046g04021	1.15596	3.26592	2.61078	1.67587	=(1.3037#0.95294)	=(1.1048#0.99994)	=(0.55993#0.99998)	F-box protein
Niben101Scf00046g04022	9.02665	20.1062	13.1368	10.8482	=(0.96072#0.013962)	=(0.47077#0.9644)	=(0.28931#0.99998)	Protein of unknown function (DUF707
Niben101Scf00046g04025	4.88793	4.68658	4.58796	4.40954	=(-0.25535#0.99917)	=(-0.16195#0.99994)	=(-0.12447#0.99998)	SGF29 tudor-like domain
Niben101Scf00046g04027	6.47558	6.28502	6.56131	4.71501	=(-0.23775#0.99917)	=(-0.051607#0.99994)	=(-0.43363#0.99998)	tRNA pseudouridine synthase B
Niben101Scf00046g05001	0	0	0	0.221448	NA(NA#NA)	NA(NA#NA)	NA(NA#NA)	Pre-rRNA-processing protein esf2
Niben101Scf00046g05006	2.38225	10.222	6.45644	5.19088	=(1.9066#0.119)	=(1.3678#0.88428)	=(1.1478#0.99998)	RING finger protein 44
Niben101Scf00046g05007	1.13713	9.03572	6.07485	1.92881	=(2.7956#0.66843)	=(2.3469#0.99994)	=(0.78644#0.99998)	ring H2 zinc finger [Solanum tuberosum
Niben101Scf00046g05010	10.7419	12.4155	13.827	13.9309	=(0.01423#0.99917)	=(0.29366#0.99994)	=(0.39916#0.99998)	Cell division protein DivIB
Niben101Scf00046g05013	0.35556	0.515496	0.60472	0.312541	=(0.34121#0.99917)	=(0.69559#0.99994)	=(-0.16193#0.99998)	Pectate lyase
Niben101Scf00046g05014	3.00623	1.93553	2.48284	3.16211	=(-0.82989#0.99917)	=(-0.34654#0.99994)	=(0.097055#0.99998)	Ras-related protein Rab-8B
Niben101Scf00046g06001	4.48215	1.39249	1.72133	3.02525	=(-1.8812#0.65037)	=(-1.4512#0.99994)	=(-0.54302#0.99998)	BAG family molecular chaperone regulator 2
Niben101Scf00046g06006	20.238	10.1471	13.6975	19.295	=(-1.1907#0.047339)	=(-0.63373#0.67633)	=(-0.044712#0.99998)	Pentatricopeptide repeat-containing protein
Niben101Scf00046g07007	0	0	0	0	NA(NA#NA)	NA(NA#NA)	NA(NA#NA)	AP2/ERF and B3 domain-containing transcription factor ARF14
Niben101Scf00046g07010	5.26447	7.52977	7.22543	5.17463	=(0.32166#0.99917)	=(0.38621#0.99994)	=(-0.00071165#0.99998)
Niben101Scf00046g07015	1.66764	1.09936	1.04301	0.851021	=(-0.7958#0.99917)	=(-0.74764#0.99994)	=(-0.94642#0.99998)	Cystinosin homolog
Niben101Scf00046g07016	13.1927	3.94632	4.99203	11.415	=(-1.9358#0.023825)	=(-1.4726#0.14143)	=(-0.18468#0.99998)	Dehydrogenase/reductase SDR family member 7B
Niben101Scf00046g07018	2.48746	2.86459	2.25472	3.24156	=(0.0089933#0.99917)	=(-0.21231#0.99994)	=(0.40613#0.99998)	Membrane protein, putative [Medicago truncatula
Niben101Scf00046g07019	0.164642	0.0436087	0.214528	0.0859285	=(-2.1113#0.99917)	=(0.31125#0.99994)	=(-0.914#0.99998)	Membrane protein, putative [Medicago truncatula
Niben101Scf00046g07021	0.0940637	0.398635	0.490259	0.392744	=(1.8887#0.99917)	=(2.3113#0.99994)	=(2.086#0.99998)	RPM1-interacting protein 4 (RIN4) family protein
Niben101Scf00046g07025	3.86523	5.41615	5.17718	4.16477	=(0.29205#0.98412)	=(0.35103#0.99994)	=(0.1318#0.99998)	ATP synthase mitochondrial F1 complex assembly factor 2
Niben101Scf00046g07031	0	0	0	0	NA(NA#NA)	NA(NA#NA)	NA(NA#NA)	Early nodulin-like protein 1
Niben101Scf00046g07033	0.29207	4.02275	0.304453	1.52435	=(3.5891#0.8701)	=(-0.010677#0.99994)	=(2.4079#0.99998)	Unknown protein
Niben101Scf00046g08003	1.22708	0.301069	0.632822	1.11907	=(-2.2217#0.68378)	=(-1.0259#0.99994)	=(-0.10882#0.99998)	TPX2 (targeting protein for Xklp2) protein family
Niben101Scf00046g08004	10.2166	8.37944	10.6498	9.14697	=(-0.48065#0.94064)	=(-0.010677#0.99994)	=(-0.13544#0.99998)	GTPase Der
Niben101Scf00046g08005	232.543	41.5038	64.5484	19.6466	<(-2.6808#7.68E-20)	<(-1.9196#2.47E-13)	<(-3.541#8.19E-27)	BnaC04g32810D [Brassica napus
Niben101Scf00046g09009	0.229992	1.82754	0.825782	0.706876	=(2.7956#0.30092)	=(1.7736#0.99994)	=(1.644#0.99998)	UPF0392 protein RCOM_0530710
Niben101Scf00046g09010	0	0	0	0	NA(NA#NA)	NA(NA#NA)	NA(NA#NA)	Myb-related protein 315
Niben101Scf00046g09011	0.17277	0.0610155	0.36019	0.0601139	=(-1.6963#0.99917)	=(0.98932#0.99994)	=(-1.499#0.99998)	Tripartite motif-containing protein 5
Niben101Scf00046g09013	4.99634	6.08621	4.38861	4.30196	=(0.090014#0.99917)	=(-0.25769#0.99994)	=(-0.19176#0.99998)	Acetyl esterase
Niben101Scf00046g09025	1.80188	3.45877	2.02559	1.71858	=(0.74609#0.47421)	=(0.098258#0.99994)	=(-0.044167#0.99998)	acting on ester bonds hydrolase [Medicago truncatula
Niben101Scf00046t02012	0	0	0	0	NA(NA#NA)	NA(NA#NA)	NA(NA#NA)	beta-1,4-N-acetylglucosaminyltransferase family protein
Niben101Scf00046t03018	0	0	0	0.463656	NA(NA#NA)	NA(NA#NA)	NA(NA#NA)	E3 ubiquitin-protein ligase RGLG2
Niben101Scf00046t05011	0	0	0	0	NA(NA#NA)	NA(NA#NA)	NA(NA#NA)	Cell division protein DivIB
Niben101Scf00047g02009	38.721	27.0708	21.379	29.5885	=(-0.71103#0.25529)	=(-0.9275#0.040718)	=(-0.36396#0.99998)	Domain of unknown function (DUF23
Niben101Scf00047g02014	20.7136	12.3675	15.2586	23.3125	=(-0.93868#0.03362)	=(-0.51153#0.58)	=(0.19465#0.99998)	Phosphoglucan, water dikinase, chloroplastic
Niben101Scf00047g03001	0.0346122	77.8524	5.55627	11.489	>(10.941#6.56E-10)	=(7.2561#0.26024)	=(8.3989#0.10821)	UDP-Glycosyltransferase superfamily protein
Niben101Scf00047g03003	3.00873	3.54188	2.90397	2.44268	=(0.040702#0.99917)	=(-0.12171#0.99994)	=(-0.27657#0.99998)	Bifunctional uridylyltransferase/uridylyl-removing enzyme
Niben101Scf00047g03004	2.07091	1.66253	1.45769	1.94996	=(-0.51154#0.99917)	=(-0.57717#0.99994)	=(-0.062702#0.99998)	Aldo-keto reductase
Niben101Scf00047g03008	0.35887	0.738066	0.748171	0.8153	=(0.84563#0.99917)	=(0.98932#0.99994)	=(1.208#0.99998)	Aldo-keto reductase family 4 member C8
Niben101Scf00047g03012	17.9918	36.7923	32.4757	26.1335	=(0.83741#0.085516)	=(0.78144#0.41786)	=(0.56269#0.99998)	Transcription factor bHLH128
Niben101Scf00047g03013	3.97229	17.2077	9.17173	6.32569	>(1.9204#8.81E-05)	=(1.1366#0.28764)	=(0.69537#0.99998)	MAC/Perforin domain-containing protein
Niben101Scf00047g03014	0	0.0358181	0	0	NA(NA#NA)	NA(NA#NA)	NA(NA#NA)	Protein of unknown function (DUF1264
Niben101Scf00047g03022	18.5371	40.9341	27.6044	26.1537	=(0.94823#0.23442)	=(0.5039#0.99994)	=(0.52072#0.99998)	MYC [Nicotiana tabacum
Niben101Scf00047g03028	0	0.126433	0.310985	0.249129	NA(NA#NA)	NA(NA#NA)	NA(NA#NA)
Niben101Scf00047t03034	1.31431	1.85666	4.11012	0	=(0.30374#0.99917)	=(1.5743#0.99994)	NA(NA#NA)	MAC/Perforin domain-containing protein
Niben101Scf00048g00003	0	0	0	0	NA(NA#NA)	NA(NA#NA)	NA(NA#NA)	NAC domain-containing protein 89
Niben101Scf00048g00004	0.181328	0.0240141	0.378031	0.236593	=(-3.1113#0.99917)	=(0.98932#0.99994)	=(0.40793#0.99998)	NAC domain-containing protein 89
Niben101Scf00048g00007	3.16935	1.5263	1.80203	3.70925	=(-1.2488#0.99917)	=(-0.88515#0.99994)	=(0.25106#0.99998)	BnaA05g27460D [Brassica napus
Niben101Scf00048g01007	0.920107	0.33615	0.264584	1.0929	=(-1.6474#0.99917)	=(-1.8687#0.99994)	=(0.27241#0.99998)	Aspartic proteinase nepenthesin-2
Niben101Scf00049g00001	5.49293	4.81524	4.70854	5.15155	=(-0.38462#0.99917)	=(-0.29288#0.99994)	=(-0.068446#0.99998)	Glucose-repressible alcohol dehydrogenase transcriptional effector
Niben101Scf00049g01003	0.072466	0.281513	0.239205	0.138677	=(1.7632#0.9964)	=(1.6523#0.99994)	=(0.96047#0.99998)	Beta-D-xylosidase 4
Niben101Scf00049g01012	0	0	0	0	NA(NA#NA)	NA(NA#NA)	NA(NA#NA)	Pectinacetylesterase family protein
Niben101Scf00049g01013	0	0	0	0	NA(NA#NA)	NA(NA#NA)	NA(NA#NA)	Retrotransp [Theobroma cacao
Niben101Scf00049g03001	0.103501	0.0548284	0	0.0540182	=(-1.1113#0.99917)	NA(NA#NA)	=(-0.914#0.99998)	Pectinacetylesterase family protein
Niben101Scf00049g03004	0	0	0.0476933	0.238793	NA(NA#NA)	NA(NA#NA)	NA(NA#NA)	Pectinacetylesterase family protein
Niben101Scf00050g00008	29.4452	18.3441	21.8419	22.1596	=(-0.87738#0.36591)	=(-0.50152#0.99994)	=(-0.38598#0.99998)	Ras-like GTP-binding protein RHO
Niben101Scf00050g01002	5.35706	2.83785	12.1177	8.49959	=(-1.1113#0.96729)	=(1.107#0.99994)	=(0.69007#0.99998)	Pollen Ole e 1 allergen and extensin family protein
Niben101Scf00050g03001	100.962	162.444	62.0995	115.423	=(0.49147#0.20042)	=(-0.77174#0.67373)	=(0.21724#0.99998)	Ubiquitin-conjugating enzyme E2 D3
Niben101Scf00050g03002	12.3795	1.87604	6.52504	6.11242	<(-2.9168#0.00042671)	=(-0.99448#0.47145)	=(-0.99402#0.99998)	Protein MID1-COMPLEMENTING ACTIVITY 1
Niben101Scf00050g03004	3.83637	3.72268	4.63438	4.71557	=(-0.23806#0.99917)	=(0.20205#0.99994)	=(0.32181#0.99998)	UPF0434 protein YcaR
Niben101Scf00050g03005	7.40394	23.1861	13.564	8.04814	>(1.4522#8.37E-06)	=(0.80284#0.22753)	=(0.14448#0.99998)	Vacuolar protein sorting-associated protein 35
Niben101Scf00050g03006	0.521541	3.49299	1.04847	0.505512	=(2.5489#0.22251)	=(0.93686#0.99994)	=(-0.020915#0.99998)	F-box protein
Niben101Scf00050g03017	0.049661	0.10523	0.310599	0	=(0.8887#0.99917)	=(2.5743#0.99994)	NA(NA#NA)	Eukaryotic aspartyl protease family protein
Niben101Scf00051g00010	0	0	0	0	NA(NA#NA)	NA(NA#NA)	NA(NA#NA)	Tropinone reductase homolog
Niben101Scf00051g00011	44.8507	60.2011	56.304	52.5833	=(0.23#0.33858)	=(0.25753#0.95863)	=(0.2536#0.99998)	Polyadenylate-binding protein 5
Niben101Scf00051g00012	0	0	0	0	NA(NA#NA)	NA(NA#NA)	NA(NA#NA)	MADS-box transcription factor 56
Niben101Scf00051g00013	0	0	0	0	NA(NA#NA)	NA(NA#NA)	NA(NA#NA)	BnaA03g11680D [Brassica napus
Niben101Scf00051g01009	61.2631	69.835	61.0457	63.5243	=(-0.0057254#0.77346)	=(-0.07571#0.99994)	=(0.076411#0.99998)	Iron-sulfur cluster assembly protein SufB [Richelia intracellularis] emb|CCH68427.1| Iron-sulfur cluster assembly protein SufB [Richelia intracellularis HH01
Niben101Scf00051g01015	13.8459	10.6573	9.68363	12.0593	=(-0.57227#0.84826)	=(-0.58642#0.99994)	=(-0.17519#0.99998)	product [Oryza sativa Japonica Group
Niben101Scf00051g03003	7.18557	13.6659	10.4372	8.94523	=(0.73275#0.51093)	=(0.46798#0.99994)	=(0.34014#0.99998)	Calcium-dependent protein kinase 30
Niben101Scf00051g03009	7.33204	13.1319	8.58916	9.0747	=(0.64613#0.67395)	=(0.15772#0.99994)	=(0.33176#0.99998)	calcium-dependent protein kinase 15
Niben101Scf00051g03010	0.405565	0	0	0.181431	NA(NA#NA)	NA(NA#NA)	=(-1.1364#0.99998)	Photosystem I P700 chlorophyll a apoprotein A2
Niben101Scf00051g04001	0.367605	0	0.287393	0	NA(NA#NA)	=(-0.42571#0.99994)	NA(NA#NA)	Unknown protein
Niben101Scf00051g04002	0.319817	0	0.250032	0.111277	NA(NA#NA)	=(-0.42571#0.99994)	=(-1.499#0.99998)	Homer protein isoform 2 [Theobroma cacao] gb|EOY28692.1| Homer protein isoform 2 [Theobroma cacao
Niben101Scf00051g04005	1.79853	1.56445	1.76536	1.99423	=(-0.39583#0.99917)	=(-0.097438#0.99994)	=(0.17313#0.99998)	FRIGIDA-like protein 2
Niben101Scf00051g04021	2.66514	0.10458	2.36656	3.91532	=(-4.8662#0.84829)	=(-0.242#0.99994)	=(0.57904#0.99998)	BnaC07g37030D [Brassica napus
Niben101Scf00051g05002	29.5446	42.1464	41.1542	30.1349	=(0.31786#0.58171)	=(0.40756#0.99994)	=(0.052663#0.99998)	Autophagy-related protein 8C
Niben101Scf00051g05008	2.57823	2.24052	2.0836	3.17504	=(-0.39721#0.99917)	=(-0.37789#0.99994)	=(0.32451#0.99998)	General transcription factor 3C polypeptide 5
Niben101Scf00051g05016	0.139745	0.232661	0.24972	0.104192	=(0.54078#0.99917)	=(0.76693#0.99994)	=(-0.39943#0.99998)	PHD finger protein ALFIN-LIKE 6
Niben101Scf00051g05017	2.86775	2.50992	2.59942	1.69194	=(-0.38694#0.99917)	=(-0.21231#0.99994)	=(-0.73712#0.99998)	General transcription factor 3C polypeptide 5
Niben101Scf00051g05021	0	0	0	0	NA(NA#NA)	NA(NA#NA)	NA(NA#NA)	Protein disulfide-isomerase A6
Niben101Scf00052g00002	0	0	0	0	NA(NA#NA)	NA(NA#NA)	NA(NA#NA)	NADH-quinone oxidoreductase subunit H
Niben101Scf00052g04001	2.1208	5.90198	5.92472	3.48296	=(1.2819#0.5368)	=(1.4116#0.87747)	=(0.73982#0.99998)	Zinc finger protein 180
Niben101Scf00052g06003	0	0	0	0	NA(NA#NA)	NA(NA#NA)	NA(NA#NA)	Cyclin-D-binding Myb-like transcription factor 1
Niben101Scf00052g08003	5.82531	10.4408	5.88028	6.34498	=(0.64717#0.59433)	=(-0.057032#0.99994)	=(0.1474#0.99998)	Ubiquitin carboxyl-terminal hydrolase 26
Niben101Scf00052g09009	3.11373	4.47313	3.32826	2.06579	=(0.32798#0.99917)	=(0.025543#0.99994)	=(-0.56782#0.99998)
Niben101Scf00052g09012	1.5823	1.72722	1.79933	1.1011	=(-0.068232#0.99917)	=(0.11485#0.99994)	=(-0.49896#0.99998)	Cyclin-dependent kinase C-2
Niben101Scf00052g09016	17.1609	2.96766	10.9401	12.3984	=(-2.7264#0.016834)	=(-0.72009#0.99994)	=(-0.44485#0.99998)	NADH-cytochrome b5 reductase 2
Niben101Scf00054g00002	10.7378	5.97471	9.51813	10.0795	=(-1.0404#0.39363)	=(-0.24453#0.99994)	=(-0.067157#0.99998)	Peptidase M50 family protein
Niben101Scf00054g00003	5.69399	5.10253	5.67393	5.60315	=(-0.35289#0.99917)	=(-0.075674#0.99994)	=(0.00091849#0.99998)	transmembrane protein, putative [Medicago truncatula
Niben101Scf00054g00013	6.5382	6.46965	7.55481	8.78845	=(-0.20986#0.99917)	=(0.13792#0.99994)	=(0.45084#0.99998)	Myb-related protein 306
Niben101Scf00054g01002	0	0	0	0	NA(NA#NA)	NA(NA#NA)	NA(NA#NA)	Blue copper protein
Niben101Scf00054g01010	8.29806	20.6848	14.6612	10.1321	=(1.1231#0.041592)	=(0.75057#0.74079)	=(0.31221#0.99998)	V-type proton ATPase subunit d2
Niben101Scf00054g01013	69.4917	59.5464	68.6624	65.0809	=(-0.41748#0.51831)	=(-0.087904#0.99994)	=(-0.070485#0.99998)	5-methyltetrahydropteroyltriglutamate--homocysteine methyltransferase
Niben101Scf00055g00003	5.19074	8.66049	8.21936	4.90977	=(0.54385#0.59417)	=(0.5925#0.99994)	=(-0.056165#0.99998)	Protein phosphatase 2C family protein
Niben101Scf00055g00004	0.215365	1.08383	0.168372	0.0562007	=(2.1366#0.9901)	=(-0.42571#0.99994)	=(-1.914#0.99998)	Unknown protein
Niben101Scf00055g00006	0	0	0	0	NA(NA#NA)	NA(NA#NA)	NA(NA#NA)	Serine/Threonine-kinase, putative [Medicago truncatula
Niben101Scf00055g00009	0	0	0	0	NA(NA#NA)	NA(NA#NA)	NA(NA#NA)	Midnolin-A
Niben101Scf00055g01004	0	0.0644182	0	0	NA(NA#NA)	NA(NA#NA)	NA(NA#NA)	Outer envelope pore protein 24, chloroplastic
Niben101Scf00055g03005	1.48962	0.143475	0.588172	2.26167	=(-3.5707#0.60617)	=(-1.4112#0.99994)	=(0.62657#0.99998)	methyl transferase [Nocardia cyriacigeorgica] ref|YP_005264914.1| putative methyl transferase [Nocardia cyriacigeorgica GUH-2] emb|CCF64278.1| putative methyl transferase [Nocardia cyriacigeorgica GUH-2
Niben101Scf00055g03017	40.0906	68.9921	41.7903	43.1398	=(0.58851#0.0063391)	=(-0.010677#0.99994)	=(0.12988#0.99998)	SRE1A protein [Solanum tuberosum] gb|AAB93771.1| SRE1a [Solanum tuberosum
Niben101Scf00055g03018	0	0	0	0	NA(NA#NA)	NA(NA#NA)	NA(NA#NA)	Regulator of nonsense transcripts 1 homolog
Niben101Scf00055g03019	2.08447	94.1431	49.4477	31.1453	>(5.3024#1.12E-23)	>(4.4976#1.59E-11)	>(3.9254#4.49E-06)	Sec14p-like phosphatidylinositol transfer family protein
Niben101Scf00055g03020	33.8982	38.3982	41.0968	41.6531	=(-0.014827#0.95278)	=(0.20724#0.99994)	=(0.32134#0.99998)	Erythronate-4-phosphate dehydrogenase family protein
Niben101Scf00055g04003	9.685	47.2278	20.3059	17.6761	>(2.0912#5.15E-22)	=(0.99749#0.0040979)	=(0.89209#0.15543)	Receptor-like protein kinase
Niben101Scf00055t02001	0	0	0	0	NA(NA#NA)	NA(NA#NA)	NA(NA#NA)	Outer envelope pore protein 24, chloroplastic
Niben101Scf00055t02002	0	0	0	0	NA(NA#NA)	NA(NA#NA)	NA(NA#NA)	Outer envelope pore protein 24, chloroplastic
Niben101Scf00055t03010	0	0	0	0	NA(NA#NA)	NA(NA#NA)	NA(NA#NA)	Erythronate-4-phosphate dehydrogenase family protein
Niben101Scf00056g01002	0	0	0	0	NA(NA#NA)	NA(NA#NA)	NA(NA#NA)	Calcium uniporter protein 5, mitochondrial
Niben101Scf00056g01003	0.280094	0.35071	0.185799	0.425264	=(0.12971#0.99917)	=(-0.66275#0.99994)	=(0.62657#0.99998)	conserved hypothetical protein [Albugo laibachii Nc14
Niben101Scf00056g02001	0	0	0	0	NA(NA#NA)	NA(NA#NA)	NA(NA#NA)	Coiled-coil domain-containing protein 109A isoform 2 [Theobroma cacao] gb|EOY34740.1| Coiled-coil domain-containing protein 109A isoform 2 [Theobroma cacao
Niben101Scf00056g02008	0	0.075803	0.447485	0	NA(NA#NA)	NA(NA#NA)	NA(NA#NA)	BnaC04g14510D [Brassica napus
Niben101Scf00056g03004	0.0766946	0	0	0	NA(NA#NA)	NA(NA#NA)	NA(NA#NA)	hAT family dimerisation domain containing protein [Oryza sativa Japonica Group
Niben101Scf00056g04001	3.16586	4.65477	4.47869	3.136	=(0.36145#0.99917)	=(0.4299#0.99994)	=(0.010449#0.99998)	fructose-6-phosphate-2-kinase/fructose-2, 6-bisphosphatase [Medicago truncatula
Niben101Scf00056g04002	3.287	2.35305	2.22251	2.9674	=(-0.6769#0.99917)	=(-0.63517#0.99994)	=(-0.12345#0.99998)	6-phosphofructo-2-kinase/fructose-2,6-bisphosphatase
Niben101Scf00056g04010	0	0.0480624	0.803885	0.0473521	NA(NA#NA)	NA(NA#NA)	NA(NA#NA)	RING finger protein 44
Niben101Scf00056g06003	0.0981033	0.103939	0.0818101	0.040961	=(-0.1113#0.99917)	=(-0.3326#0.99994)	=(-1.2359#0.99998)	acyl-CoA N-acyltransferase (NAT) superfamily protein, putative [Medicago truncatula
Niben101Scf00056g06004	0	0	0	0	NA(NA#NA)	NA(NA#NA)	NA(NA#NA)	Wound-induced protein
Niben101Scf00056g07001	0.0446671	0.189296	0.116402	0.116562	=(1.8887#0.99917)	=(1.3113#0.99994)	=(1.4079#0.99998)	Zinc transporter 6
Niben101Scf00056g07005	1.67834	2.99654	2.42985	2.33585	=(0.64161#0.98776)	=(0.46325#0.99994)	=(0.50104#0.99998)	Unknown protein
Niben101Scf00056g07009	0	0	0	0	NA(NA#NA)	NA(NA#NA)	NA(NA#NA)	Zinc transporter 6
Niben101Scf00056g09002	5.07278	7.39713	5.05193	4.05221	=(0.34953#0.39651)	=(-0.076526#0.99994)	=(-0.29995#0.99998)	TNF receptor-associated factor 4
Niben101Scf00057g00011	1.3085	1.54836	1.32854	1.22393	=(0.048177#0.99917)	=(-0.048645#0.99994)	=(-0.072262#0.99998)	BnaA02g17380D [Brassica napus
Niben101Scf00057g00012	0	0.0475231	0.0935136	0	NA(NA#NA)	NA(NA#NA)	NA(NA#NA)	E3 ubiquitin-protein ligase ATL23
Niben101Scf00057g00027	0	0	0	0	NA(NA#NA)	NA(NA#NA)	NA(NA#NA)	Plastocyanin
Niben101Scf00057g00032	1.95059	0.539849	1.71792	2.46822	=(-2.0479#0.31222)	=(-0.25383#0.99994)	=(0.36368#0.99998)	calcium-dependent protein kinase 29
Niben101Scf00057g00033	0.977564	0.243696	0.629388	0.68027	=(-2.1988#0.66289)	=(-0.70582#0.99994)	=(-0.49896#0.99998)	Mechanosensitive ion channel protein 5
Niben101Scf00057g00034	10.5777	5.57948	9.6361	11.2772	=(-1.1175#0.51087)	=(-0.20508#0.99994)	=(0.1165#0.99998)	Haloacid dehalogenase-like hydrolase (HAD) superfamily protein
Niben101Scf00057g00035	1.56216	3.95714	1.19909	1.21555	=(1.1463#0.47129)	=(-0.45219#0.99994)	=(-0.33781#0.99998)	Mechanosensitive ion channel protein 8
Niben101Scf00058g00001	8.34686	10.6797	7.80153	7.12854	=(0.16091#0.77377)	=(-0.16806#0.99994)	=(-0.20351#0.99998)	cytokinesis protein, partial [Polypodium glycyrrhiza
Niben101Scf00058g00002	1.12099	1.66382	1.0662	1.21864	=(0.37508#0.91468)	=(-0.14287#0.99994)	=(0.14463#0.99998)	Malonyl-[acyl-carrier protein] O-methyltransferase
Niben101Scf00058g00011	0	0	0	0	NA(NA#NA)	NA(NA#NA)	NA(NA#NA)	phot A1 (chloroplast) [Glycyrrhiza glabra
Niben101Scf00058g01002	25.2265	29.6345	16.9989	30.739	=(0.037681#0.99917)	=(-0.64008#0.99994)	=(0.30925#0.99998)	BnaA01g24980D [Brassica napus
Niben101Scf00058g02009	0	0.0100159	0	0	NA(NA#NA)	NA(NA#NA)	NA(NA#NA)	Pyruvate, phosphate dikinase 2
Niben101Scf00058g02016	5.97747	6.28679	6.32186	4.18998	=(-0.12187#0.99917)	=(0.010232#0.99994)	=(-0.48847#0.99998)	RNA methyltransferase [Chryseobacterium sp. P1-3
Niben101Scf00058g02017	0	0.108313	0.0888056	0.0889271	NA(NA#NA)	NA(NA#NA)	NA(NA#NA)	endonuclease/exonuclease/phosphatase family protein [Medicago truncatula
Niben101Scf00058g03001	2.28781	1.38027	1.95422	1.24379	=(-0.92367#0.97053)	=(-0.29796#0.99994)	=(-0.85511#0.99998)	Pentatricopeptide repeat-containing protein
Niben101Scf00058g03014	5.63192	6.37298	4.53897	4.95637	=(-0.016318#0.99917)	=(-0.38184#0.99994)	=(-0.16022#0.99998)	RNA-binding E3 ubiquitin-protein ligase MEX3C
Niben101Scf00058g03015	5.71941	4.66506	4.62251	4.44892	=(-0.48863#0.99917)	=(-0.37777#0.99994)	=(-0.33829#0.99998)	Protein phosphatase 2C family protein
Niben101Scf00058g06002	0	0	0	0	NA(NA#NA)	NA(NA#NA)	NA(NA#NA)	Transposon MuDR mudrA-like protein, putative [Solanum demissum
Niben101Scf00058g06004	0	0.0332196	0.0326839	0.0327287	NA(NA#NA)	NA(NA#NA)	NA(NA#NA)	S-adenosylmethionine decarboxylase proenzyme 4
Niben101Scf00058g07005	11.1449	16.3864	13.3693	11.8708	=(0.36145#0.44699)	=(0.19195#0.99994)	=(0.11515#0.99998)	FRIGIDA-like protein 4a
Niben101Scf00058g08006	5.66328	5.84593	7.10338	4.91702	=(-0.14886#0.99917)	=(0.25628#0.99994)	=(-0.17973#0.99998)	Protein SUPPRESSOR OF GENE SILENCING 3 homolog
Niben101Scf00058g09013	32.459	11.7161	23.6763	33.0511	=(-1.6648#0.037988)	=(-0.52576#0.99994)	=(0.050199#0.99998)	photosystem II Pbs27 protein [Medicago truncatula
Niben101Scf00058g09014	10.0057	10.4798	9.16784	8.3935	=(-0.12786#0.99917)	=(-0.19675#0.99994)	=(-0.22936#0.99998)	imidazoleglycerol-phosphate dehydratase
Niben101Scf00058g09015	3.39359	4.25776	3.8715	3.93163	=(0.13262#0.93287)	=(0.1195#0.99994)	=(0.23644#0.99998)	Acyl-CoA N-acyltransferase with RING/FYVE/PHD-type zinc finger protein
Niben101Scf00058g09016	17.7537	8.03298	11.5028	14.8298	=(-1.3388#0.0078592)	=(-0.69672#0.40739)	=(-0.23551#0.99998)	Serine/threonine-protein kinase 3/4
Niben101Scf00059g00006	2.57613	1.90833	1.72474	1.28986	=(-0.62755#0.99917)	=(-0.64941#0.99994)	=(-0.97387#0.99998)	Pectate lyase
Niben101Scf00059g00007	0.0333142	0.0176479	0.0173633	0	=(-1.1113#0.99917)	=(-1.0107#0.99994)	NA(NA#NA)	exocyst subunit exo70 family protein H4
Niben101Scf00059g01004	0.266514	0	0.0694533	0	NA(NA#NA)	=(-2.0107#0.99994)	NA(NA#NA)	exocyst subunit exo70 family protein H4
Niben101Scf00059g01005	0.492026	0.208517	0.0341924	0.0342392	=(-1.4332#0.99917)	=(-3.9176#0.99994)	=(-3.8209#0.99998)	exocyst subunit exo70 family protein H4
Niben101Scf00059g02005	0.0816901	0	0	0	NA(NA#NA)	NA(NA#NA)	NA(NA#NA)	exocyst subunit exo70 family protein H4
Niben101Scf00059g02006	0	0.0982144	0	0	NA(NA#NA)	NA(NA#NA)	NA(NA#NA)	exocyst subunit exo70 family protein H2
Niben101Scf00059g02013	15.0486	12.5171	11.0475	13.8248	=(-0.46039#0.94477)	=(-0.51649#0.99994)	=(-0.09825#0.99998)	UDP-glucuronic acid decarboxylase 1
Niben101Scf00059g03004	0.302797	1.27217	1.1537	0.47955	=(1.8762#0.56859)	=(1.8593#0.99994)	=(0.68745#0.99998)	U3 small nucleolar RNA-associated protein 14 homolog A
Niben101Scf00059g03006	1.60481	0.0607239	0.657193	1.91445	=(-4.9187#0.83717)	=(-1.3586#0.99994)	=(0.27865#0.99998)	copper chaperone [Medicago truncatula
Niben101Scf00059g03007	0	0	0	0	NA(NA#NA)	NA(NA#NA)	NA(NA#NA)	ATP synthase subunit beta, chloroplastic
Niben101Scf00059g03008	0	0	0	0	NA(NA#NA)	NA(NA#NA)	NA(NA#NA)	Unknown protein
Niben101Scf00059g04016	12.8108	10.4604	12.7226	7.93484	=(-0.48709#0.99917)	=(-0.080555#0.99994)	=(-0.66697#0.99998)	Tetratricopeptide repeat (TPR)-like superfamily protein
Niben101Scf00059g04019	40.7614	49.937	50.9571	45.3911	=(0.098245#0.75438)	=(0.2515#0.99994)	=(0.17932#0.99998)	diaminopimelate epimerase family protein
Niben101Scf00059g04020	6.74005	1.97253	3.85346	5.11073	=(-1.9674#0.017457)	=(-0.87718#0.67633)	=(-0.37511#0.99998)	expressed protein [Oryza sativa Japonica Group
Niben101Scf00059g04022	1.85401	1.57143	0.193261	1.16116	=(-0.43323#0.99917)	=(-3.3326#0.99994)	=(-0.65097#0.99998)	Unknown protein
Niben101Scf00059g04024	0.859722	1.33126	0.744512	0.455603	=(0.43619#0.99917)	=(-0.27816#0.99994)	=(-0.89197#0.99998)	Unknown protein
Niben101Scf00059g04025	126.007	148.568	180.761	114.493	=(0.042967#0.82048)	=(0.45#0.25907)	=(-0.11412#0.99998)	60S ribosomal protein L23a
Niben101Scf00059t03001	0	0	0	0	NA(NA#NA)	NA(NA#NA)	NA(NA#NA)	U3 small nucleolar RNA-associated protein 14 homolog A
Niben101Scf00061g00002	0.736029	1.25776	1.03948	0.892202	=(0.57836#0.99917)	=(0.42744#0.99994)	=(0.30173#0.99998)	MADS-box transcription factor 6
Niben101Scf00062g00001	6.72806	9.90035	8.82752	5.99874	=(0.36263#0.63816)	=(0.32124#0.99994)	=(-0.14141#0.99998)	Dynamin-related protein 3A
Niben101Scf00062g00005	0.0436908	0	0	0	NA(NA#NA)	NA(NA#NA)	NA(NA#NA)	Receptor-like protein kinase
Niben101Scf00062g01019	0.180892	0.0383303	0	0	=(-2.4332#0.99917)	NA(NA#NA)	NA(NA#NA)	Zinc finger protein 653
Niben101Scf00062g01023	0.895845	0.506203	0.591423	0.810424	=(-1.0182#0.99917)	=(-0.66964#0.99994)	=(-0.12045#0.99998)	Methylmalonate semialdehyde dehydrogenase [acylating
Niben101Scf00062g01025	7.35626	2.50424	7.06476	4.60719	=(-1.7493#0.32533)	=(-0.12892#0.99994)	=(-0.65097#0.99998)	GMP synthase [glutamine-hydrolyzing
Niben101Scf00062g01026	4.28697	6.52219	5.00992	4.58323	=(0.41074#0.81573)	=(0.15425#0.99994)	=(0.12053#0.99998)	Aldehyde dehydrogenase family 9 member A1-B
Niben101Scf00062g01027	1.49727	0.634531	1.68561	1.31282	=(-1.4332#0.99917)	=(0.10035#0.99994)	=(-0.16554#0.99998)	Methylmalonate-semialdehyde dehydrogenase [acylating
Niben101Scf00062t01029	0	0	0	0	NA(NA#NA)	NA(NA#NA)	NA(NA#NA)	Methylmalonate-semialdehyde dehydrogenase [acylating
Niben101Scf00062t01030	9.77217	5.64733	0	8.34581	=(-0.98577#0.99917)	NA(NA#NA)	=(-0.20351#0.99998)	Methylmalonate-semialdehyde dehydrogenase [acylating
Niben101Scf00063g00002	0.0696768	0.885855	0.508417	0.509113	=(3.4737#0.99126)	=(2.7967#0.99994)	=(2.8934#0.99998)	TPA: hypothetical protein ZEAMMB73_745179 [Zea mays
Niben101Scf00063g00013	2.06464	3.13105	2.23657	1.22546	=(0.4061#0.99917)	=(0.044818#0.99994)	=(-0.72844#0.99998)	Unknown protein
Niben101Scf00063g00016	3.17909	5.3891	3.56242	3.12484	=(0.56677#0.30165)	=(0.09366#0.99994)	=(-0.00071165#0.99998)	S phase cyclin A-associated protein in the endoplasmic reticulum
Niben101Scf00063g01016	2.24871	2.8972	2.51768	2.66602	=(0.1709#0.99917)	=(0.092417#0.99994)	=(0.26971#0.99998)	plant calmodulin-binding-like protein [Medicago truncatula
Niben101Scf00063g01017	0	0	0	0	NA(NA#NA)	NA(NA#NA)	NA(NA#NA)	BnaC02g27080D [Brassica napus
Niben101Scf00063g01018	1.21627	0.280852	0.552647	1.10681	=(-2.3092#0.73736)	=(-1.2086#0.99994)	=(-0.11194#0.99998)	Flavin-containing monooxygenase family protein
Niben101Scf00063g01019	6.19927	3.14626	4.16542	6.25668	=(-1.1731#0.47934)	=(-0.64422#0.99994)	=(0.03742#0.99998)	Transcription factor EB
Niben101Scf00063g02003	2.86304	2.61008	2.55642	2.55992	=(-0.32811#0.99917)	=(-0.234#0.99994)	=(-0.13732#0.99998)	BnaC08g40020D [Brassica napus
Niben101Scf00063g02005	0.587898	0.622867	0.245129	0.818217	=(-0.1113#0.99917)	=(-1.3326#0.99994)	=(0.50104#0.99998)	Unknown protein
Niben101Scf00063g02006	4.06915	2.80953	4.69443	2.8396	=(-0.72905#0.99917)	=(0.13564#0.99994)	=(-0.49492#0.99998)	DNA excision repair protein ERCC-1
Niben101Scf00063g02008	0.0180994	0.0958799	0.0943339	0	=(2.2106#0.99917)	=(2.3113#0.99994)	NA(NA#NA)	conserved hypothetical protein [Ricinus communis] gb|EEF47816.1| conserved hypothetical protein [Ricinus communis
Niben101Scf00063g02016	0.947605	1.00397	1.48167	0.74185	=(-0.1113#0.99917)	=(0.57429#0.99994)	=(-0.32904#0.99998)	30S ribosomal protein S7
Niben101Scf00063g03007	45.831	79.0908	59.4152	63.5493	=(0.59253#0.0021182)	=(0.30392#0.68504)	=(0.49567#0.96397)	Eukaryotic translation initiation factor 5A-1
Niben101Scf00063g03008	10.9456	1.14759	6.23966	6.01017	=(-3.4483#0.15241)	=(-0.88139#0.99994)	=(-0.84075#0.99998)	Protein of unknown function, DUF538
Niben101Scf00063g04006	0.741604	0.392857	0.966307	0.387052	=(-1.1113#0.99917)	=(0.31125#0.99994)	=(-0.914#0.99998)	BnaC07g31180D [Brassica napus
Niben101Scf00063g04014	2.65246	1.8332	2.68564	2.03435	=(-0.72763#0.95816)	=(-0.052649#0.99994)	=(-0.35864#0.99998)	Cyclin-dependent kinase D-1
Niben101Scf00063g04015	4.52155	4.36986	3.7706	3.78343	=(-0.24389#0.99917)	=(-0.3326#0.99994)	=(-0.233#0.99998)	Formin-like protein 20
Niben101Scf00063g05003	7.6381	25.5636	16.4205	9.09577	>(1.5481#7.81E-05)	=(1.0336#0.13253)	=(0.2761#0.99998)	CBL-interacting protein kinase 1
Niben101Scf00063g05004	12.8819	9.14306	9.606	14.1013	=(-0.68925#0.68987)	=(-0.49392#0.99994)	=(0.1546#0.99998)	LON peptidase domain and RING finger protein 1 [Cricetulus griseus
Niben101Scf00063g05010	0.0125418	0	0	0.0523659	NA(NA#NA)	NA(NA#NA)	=(2.086#0.99998)	Receptor-like protein kinase
Niben101Scf00063g05012	15.0335	11.1694	12.2952	9.99277	=(-0.62328#0.88129)	=(-0.36066#0.99994)	=(-0.5651#0.99998)	Xyloglucan 6-xylosyltransferase 1
Niben101Scf00063g06001	0	0	0.0190937	0	NA(NA#NA)	NA(NA#NA)	NA(NA#NA)	Xyloglucan galactosyltransferase KATAMARI1
Niben101Scf00063g06007	0	0	0	0	NA(NA#NA)	NA(NA#NA)	NA(NA#NA)	Galactoside 2-alpha-L-fucosyltransferase
Niben101Scf00063g06009	1.08482	0.412029	0.437389	0.555497	=(-1.5913#0.82358)	=(-1.381#0.99994)	=(-0.94148#0.99998)	response regulator 10
Niben101Scf00063g06018	0.336649	1.07002	0.175461	0	=(1.4737#0.99917)	=(-1.0107#0.99994)	NA(NA#NA)	Unknown protein
Niben101Scf00063g06032	4.76375	10.8565	11.147	4.71354	=(0.99373#0.34719)	=(1.1559#0.55474)	=(0.0088321#0.99998)	Vesicle transport v-SNARE 13
Niben101Scf00063g06034	5.19803	5.30992	4.43095	4.25108	=(-0.16393#0.99917)	=(-0.30093#0.99994)	=(-0.26601#0.99998)	Vacuolar fusion protein MON1 homolog A
Niben101Scf00063g06035	0	0.0321785	0	0	NA(NA#NA)	NA(NA#NA)	NA(NA#NA)	Fucosyltransferase 6
Niben101Scf00063g06038	0.309168	0.491336	0.358084	0.197216	=(0.47366#0.99917)	=(0.14133#0.99994)	=(-0.62449#0.99998)	APOLLO [Boechera sp. IPK 66
Niben101Scf00063g06039	0.246772	0.0522901	0.360128	0.257587	=(-2.4332#0.99917)	=(0.47475#0.99994)	=(0.086#0.99998)	Pentatricopeptide repeat-containing protein
Niben101Scf00063g06040	3.33507	3.0754	2.19962	3.10517	=(-0.3116#0.99917)	=(-0.67105#0.99994)	=(-0.078924#0.99998)	product [Oryza sativa Japonica Group
Niben101Scf00063g06042	100.35	43.7907	85.4442	98.5249	<(-1.391#2.27E-14)	=(-0.30257#0.54002)	=(-0.0023559#0.99998)	Ribulose-phosphate 3-epimerase
Niben101Scf00063g07009	0	0.0594455	0.0292435	0	NA(NA#NA)	NA(NA#NA)	NA(NA#NA)	DNAJ heat shock N-terminal domain-containing protein
Niben101Scf00063g07011	0.310056	0.0121666	0	0	=(-4.8662#0.84829)	NA(NA#NA)	NA(NA#NA)	NAC domain-containing protein 100
Niben101Scf00063g08002	1.00095	0.957028	1.52691	1.529	=(-0.2594#0.99917)	=(0.53866#0.99994)	=(0.63534#0.99998)	Thioredoxin
Niben101Scf00063g08003	13.6267	26.7855	18.0965	13.9142	=(0.78036#0.040545)	=(0.3387#0.99994)	=(0.05425#0.99998)	YGL010w-like protein [Medicago truncatula
Niben101Scf00063g10001	0.929699	0.2955	1.25985	0.646962	=(-1.8483#0.9953)	=(0.36783#0.99994)	=(-0.49896#0.99998)	Expansin-A1
Niben101Scf00063g10004	0	0	0	0	NA(NA#NA)	NA(NA#NA)	NA(NA#NA)	Chlorophyll a-b binding protein 4, chloroplastic
Niben101Scf00063g10005	4.49706	1.06429	2.75175	2.14589	=(-2.2738#0.091332)	=(-0.77921#0.99994)	=(-1.0433#0.99998)	MADS-box transcription factor 16
Niben101Scf00063g10008	288.245	39.8635	118.767	259.39	<(-3.0488#1.72E-42)	<(-1.3497#2.23E-14)	=(-0.12806#0.99998)	Chlorophyll a-b binding protein P4, chloroplastic
Niben101Scf00063g10017	0.601805	1.45737	1.25464	0.0897399	=(1.0813#0.99917)	=(0.98932#0.99994)	=(-2.7214#0.99998)	Unknown protein
Niben101Scf00063g10020	0	0	0	0	NA(NA#NA)	NA(NA#NA)	NA(NA#NA)	Expansin-A1
Niben101Scf00063g10026	4.63083	7.2572	7.03961	5.84081	=(0.45348#0.98771)	=(0.53364#0.99994)	=(0.35902#0.99998)	calcium ion binding protein, putative [Ricinus communis] gb|EEF30528.1| calcium ion binding protein, putative [Ricinus communis
Niben101Scf00063g11003	26.5503	22.9338	18.9499	23.1316	=(-0.40591#0.91962)	=(-0.55712#0.6186)	=(-0.17474#0.99998)	DOF zinc finger protein 2
Niben101Scf00063g12003	4.84571	4.15849	7.09687	5.03278	=(-0.41531#0.99917)	=(0.47989#0.99994)	=(0.078768#0.99998)	transmembrane protein, putative [Medicago truncatula
Niben101Scf00063g12004	0	0.145425	0.03577	0	NA(NA#NA)	NA(NA#NA)	NA(NA#NA)	GDSL esterase/lipase
Niben101Scf00063g13002	0.504545	0.465581	0.661662	0.237845	=(-0.31061#0.99917)	=(0.32053#0.99994)	=(-1.0608#0.99998)	Pentatricopeptide repeat-containing protein
Niben101Scf00063g13003	0	0	0	0	NA(NA#NA)	NA(NA#NA)	NA(NA#NA)	RWP-RK domain-containing protein
Niben101Scf00063g13004	17.6398	23.0488	23.6864	15.9494	=(0.19119#0.88546)	=(0.35464#0.99994)	=(-0.12121#0.99998)	DNA-directed RNA polymerase IV subunit 1
Niben101Scf00063g13005	31.0262	32.566	33.8826	27.6814	=(-0.12478#0.99917)	=(0.056475#0.99994)	=(-0.14045#0.99998)	malate dehydrogenase
Niben101Scf00063g13014	1115.58	224.97	717.248	1040.31	<(-2.5046#1.86E-194)	=(-0.70783#6.82E-26)	=(-0.07665#0.99998)	Geranylgeranyl diphosphate reductase
Niben101Scf00063g14001	3.10933	5.54502	4.67049	4.49545	=(0.63993#0.77305)	=(0.51639#0.99994)	=(0.55598#0.99998)	RING/FYVE/PHD zinc finger superfamily protein
Niben101Scf00063g14005	0.0301146	0.0957174	0.0313913	0.0628686	=(1.4737#0.99917)	=(-0.010677#0.99994)	=(1.086#0.99998)	F-box protein
Niben101Scf00063g14006	1.63112	2.03674	1.9345	1.85897	=(0.12574#0.99917)	=(0.17551#0.99994)	=(0.21276#0.99998)	Exostosin family protein
Niben101Scf00063g14011	0	0	0	0	NA(NA#NA)	NA(NA#NA)	NA(NA#NA)	Zinc-finger homeodomain protein 2
Niben101Scf00063t08001	0	0	0.901016	0.90225	NA(NA#NA)	NA(NA#NA)	NA(NA#NA)	YGL010w-like protein [Medicago truncatula
Niben101Scf00063t13008	2.16092	2.74735	0	0.451125	=(0.15173#0.99917)	NA(NA#NA)	=(-2.2359#0.99998)	RWP-RK domain-containing protein
Niben101Scf00064g00014	0	0	0	0	NA(NA#NA)	NA(NA#NA)	NA(NA#NA)	Glycosyl hydrolase family 10 protein
Niben101Scf00064g00018	0.357622	0	0	0	NA(NA#NA)	NA(NA#NA)	NA(NA#NA)	Unknown protein
Niben101Scf00064g00021	1.12565	1.40306	0.621198	1.45145	=(0.12316#0.99917)	=(-0.92821#0.99994)	=(0.39085#0.99998)	Peroxisomal membrane 22 kDa (Mpv17/PMP22) family protein
Niben101Scf00064g01004	2.70577	2.09192	1.88032	2.06101	=(-0.56587#0.99917)	=(-0.59564#0.99994)	=(-0.36857#0.99998)	Zinc finger SWIM domain-containing protein 7
Niben101Scf00064t00022	0	0	0	0	NA(NA#NA)	NA(NA#NA)	NA(NA#NA)	Glycosyl hydrolase family 10 protein
Niben101Scf00065g00004	0	0	0	0	NA(NA#NA)	NA(NA#NA)	NA(NA#NA)	GDSL esterase/lipase
Niben101Scf00066g00001	1.17796	1.62244	3.25395	4.11911	=(0.26721#0.99917)	=(1.3953#0.99994)	=(1.8302#0.99998)	Unknown protein
Niben101Scf00066g00002	0.891368	0.553606	0.89712	0.962515	=(-0.88182#0.99917)	=(-0.061303#0.99994)	=(0.13491#0.99998)	Laccase-2
Niben101Scf00066g00012	0.355352	0.847099	0	0.649119	=(1.0586#0.99917)	NA(NA#NA)	=(0.89335#0.99998)	protein ROTUNDIFOLIA like 7 [Arabidopsis thaliana] tpg|DAA02279.1| TPA_exp: DVL8 [Arabidopsis thaliana] gb|AEE79395.1| protein rotundifolia like 7 [Arabidopsis thaliana
Niben101Scf00066g01002	0.674719	8.14931	3.37596	1.26772	=(3.3997#0.62315)	=(2.2524#0.99994)	=(0.934#0.99998)	product [Oryza sativa Japonica Group
Niben101Scf00066g02006	21.3783	14.9737	11.7978	11.1725	=(-0.70837#0.44752)	=(-0.92821#0.16783)	=(-0.91207#0.32555)	GRAS family transcription factor
Niben101Scf00066g02010	10.6018	2.64135	2.54626	1.89259	=(-2.1996#0.080677)	=(-2.1284#0.13967)	=(-2.4618#0.19576)	Haloacid dehalogenase-like hydrolase (HAD) superfamily protein
Niben101Scf00066g02012	3.13468	5.12884	2.88154	2.54033	=(0.51566#0.76756)	=(-0.19206#0.99994)	=(-0.27918#0.99998)	Telomere repeat-binding protein 5
Niben101Scf00066g05001	9.89013	10.934	10.4215	10.6602	=(-0.0499#0.99917)	=(0.0049201#0.99994)	=(0.13229#0.99998)	Rab5-interacting family protein
Niben101Scf00066g05007	1.3587	1.55025	1.47078	0.818217	=(-0.0043858#0.99917)	=(0.043771#0.99994)	=(-0.70755#0.99998)	Rab5-interacting family protein
Niben101Scf00066t02001	0	0	0	0	NA(NA#NA)	NA(NA#NA)	NA(NA#NA)	GRAS family transcription factor
Niben101Scf00067g00005	0.76756	1.34406	1.1557	1.05714	=(0.61359#0.9653)	=(0.51984#0.99994)	=(0.48593#0.99998)	Pentatricopeptide repeat-containing protein
Niben101Scf00067g00006	1.01432	1.72204	0.764332	1.49249	=(0.56894#0.96374)	=(-0.47883#0.99994)	=(0.58133#0.99998)	DNA repair protein RadA homolog
Niben101Scf00067g01004	0.016443	0.0696842	0.0171402	0.0686545	=(1.8887#0.99917)	=(-0.010677#0.99994)	=(2.086#0.99998)	Protein CHUP1 [Medicago truncatula] gb|AET01557.1| actin-binding family protein, putative [Medicago truncatula
Niben101Scf00067g01010	20.6833	8.59166	13.5028	26.4244	=(-1.4621#0.010984)	=(-0.68579#0.59626)	=(0.37753#0.99998)	GDSL esterase/lipase
Niben101Scf00067g02001	6.14965	4.84057	4.2917	5.31303	=(-0.53999#0.99917)	=(-0.58954#0.99994)	=(-0.18685#0.99998)	Protein kinase superfamily protein
Niben101Scf00067g02002	10.5643	9.66366	12.9579	8.77766	=(-0.32322#0.99917)	=(0.22405#0.99994)	=(-0.24317#0.99998)	diaminopimelate epimerase family protein
Niben101Scf00067g02003	1.16794	0.974131	0.440357	0.44096	=(-0.45644#0.99917)	=(-1.4778#0.99994)	=(-1.3811#0.99998)	3'-5' exonuclease domain-containing protein / K homology domain-containing protein / KH domain-containing protein
Niben101Scf00067g02005	0	0	0	0	NA(NA#NA)	NA(NA#NA)	NA(NA#NA)	Plant protein of unknown function (DUF868
Niben101Scf00067g02006	0	0	0	0	NA(NA#NA)	NA(NA#NA)	NA(NA#NA)	wall-associated receptor kinase galacturonan-binding protein [Medicago truncatula
Niben101Scf00067g02010	9.78878	3.9848	5.97169	14.1957	=(-1.4913#0.33452)	=(-0.78357#0.99994)	=(0.56037#0.99998)	Transcription factor bHLH87
Niben101Scf00067t02013	0	0	0	0	NA(NA#NA)	NA(NA#NA)	NA(NA#NA)	Transcription factor bHLH87
Niben101Scf00068g00012	0	0	0	0	NA(NA#NA)	NA(NA#NA)	NA(NA#NA)	acyl-transferase [Capsicum annuum
Niben101Scf00068g00013	0.722451	0.392046	0.42246	0.441431	=(-1.0765#0.99917)	=(-0.84467#0.99994)	=(-0.68659#0.99998)	Pentatricopeptide repeat-containing protein
Niben101Scf00068g00014	2.14939	1.69581	1.35067	1.36843	=(-0.53661#0.99917)	=(-0.74084#0.99994)	=(-0.62729#0.99998)	ATP-dependent zinc metalloprotease FtsH
Niben101Scf00068g00017	0	0	0	0	NA(NA#NA)	NA(NA#NA)	NA(NA#NA)	Histidine-containing phosphotransfer protein 1
Niben101Scf00069g00001	6.25728	5.91518	7.37907	6.64146	=(-0.27577#0.99917)	=(0.16732#0.99994)	=(0.11009#0.99998)	LYR motif-containing protein 7 isoform 1 [Theobroma cacao] gb|EOX95076.1| LYR motif-containing protein 7 isoform 1 [Theobroma cacao
Niben101Scf00069g00005	1.71393	6.10232	3.45165	1.71602	=(1.6374#0.059653)	=(0.9394#0.99994)	=(0.025879#0.99998)	ATP-dependent RNA helicase A
Niben101Scf00069g01002	5.22576	6.14562	4.79364	5.67297	=(0.039259#0.99917)	=(-0.1951#0.99994)	=(0.14258#0.99998)	Serine/arginine-rich splicing factor 1B
Niben101Scf00069g01003	11.5936	11.2105	11.9299	11.6147	=(-0.24313#0.99917)	=(-0.029325#0.99994)	=(0.026746#0.99998)	Pre-mRNA-splicing factor SF2 [Medicago truncatula
Niben101Scf00069g01007	0	0	0	0	NA(NA#NA)	NA(NA#NA)	NA(NA#NA)	Receptor-like protein kinase 2
Niben101Scf00069g01009	0	0	0	0	NA(NA#NA)	NA(NA#NA)	NA(NA#NA)	ATP synthase subunit a 1
Niben101Scf00069g02007	7.75313	8.51482	9.23991	4.95937	=(-0.059462#0.99917)	=(0.18252#0.99994)	=(-0.6205#0.99998)	HSP20-like chaperone superfamily protein [Medicago truncatula
Niben101Scf00069g02013	36.798	106.498	176.296	78.3765	>(1.3385#3.08E-07)	>(2.1897#2.43E-19)	=(1.1149#0.015951)	Glutathione S-transferase
Niben101Scf00069g03001	0.106428	0.0281897	0.0277351	0.0277731	=(-2.1113#0.99917)	=(-2.0107#0.99994)	=(-1.914#0.99998)	Transcription factor bHLH25
Niben101Scf00069g03002	3.59769	6.33876	3.9367	3.09142	=(0.62247#0.75221)	=(0.059333#0.99994)	=(-0.19468#0.99998)	WD repeat-containing protein 38
Niben101Scf00069g03003	1.25072	0.406477	0.5199	1.0172	=(-1.8162#0.58687)	=(-1.337#0.99994)	=(-0.27404#0.99998)	Kinesin-related protein 4
Niben101Scf00069g03014	0	0	0	0	NA(NA#NA)	NA(NA#NA)	NA(NA#NA)	Nuclear transcription factor Y subunit B-5
Niben101Scf00069g04002	6.02133	6.57329	7.00757	5.10773	=(-0.068125#0.99917)	=(0.14825#0.99994)	=(-0.21328#0.99998)	Glycogen synthase
Niben101Scf00069g04005	3.70462	3.72624	4.30163	3.52433	=(-0.18626#0.9993)	=(0.14497#0.99994)	=(-0.047856#0.99998)	Glycogen synthase
Niben101Scf00069g04007	0	0	0	0	NA(NA#NA)	NA(NA#NA)	NA(NA#NA)	SPT2 chromatin protein, putative isoform 2 [Theobroma cacao] gb|EOX91834.1| SPT2 chromatin protein, putative isoform 2 [Theobroma cacao
Niben101Scf00069g04008	0	0	0	0	NA(NA#NA)	NA(NA#NA)	NA(NA#NA)	Unknown protein
Niben101Scf00069g04016	12.6715	17.1609	14.5009	12.5079	=(0.24288#0.87832)	=(0.12397#0.99994)	=(0.0053815#0.99998)	zinc ion binding
Niben101Scf00069g05004	0	0	0	0	NA(NA#NA)	NA(NA#NA)	NA(NA#NA)	Unknown protein
Niben101Scf00069g06001	0	0	0	0	NA(NA#NA)	NA(NA#NA)	NA(NA#NA)	Protein Ycf2
Niben101Scf00069g07004	0.612822	0.243478	0.279477	0.479759	=(-1.5263#0.99917)	=(-1.2033#0.99994)	=(-0.32904#0.99998)	hydroxyproline-rich glycoprotein family protein
Niben101Scf00069g08002	0	0.340938	0.129015	0.0258384	NA(NA#NA)	NA(NA#NA)	NA(NA#NA)	Transcription factor bHLH93
Niben101Scf00069g09006	0.354394	0.29429	0.479247	0.159968	=(-0.46277#0.99917)	=(0.36483#0.99994)	=(-1.1235#0.99998)	Beta-D-xylosidase 4
Niben101Scf00069g10002	20.9457	4.17584	7.2388	6.15161	=(-2.5212#0.013676)	=(-1.6034#0.19568)	=(-1.7435#0.32869)	octicosapeptide/phox/Bem1p (PB1) domain protein [Medicago truncatula
Niben101Scf00069g11015	2.25763	1.7829	1.76284	1.6609	=(-0.53524#0.99917)	=(-0.42749#0.99994)	=(-0.41872#0.99998)	Bromodomain-containing factor 1
Niben101Scf00069g11017	2.53275	3.68357	2.76013	1.43002	=(0.34574#0.93292)	=(0.053454#0.99994)	=(-0.80054#0.99998)	Protein of unknown function (duplicated DUF1399
Niben101Scf00069g11019	0	0	0	0	NA(NA#NA)	NA(NA#NA)	NA(NA#NA)	Zinc finger containing preotein, putative [Solanum demissum
Niben101Scf00069g11022	2.44484	2.35861	2.21698	1.14113	=(-0.24646#0.99917)	=(-0.21172#0.99994)	=(-1.0752#0.99998)	product [Oryza sativa Japonica Group
Niben101Scf00069g12007	0.630114	0.20596	0.209627	0.272888	=(-1.8079#0.79463)	=(-1.6584#0.99994)	=(-1.1832#0.99998)	Receptor-like protein kinase
Niben101Scf00069g12008	0.736905	0.312295	0.307259	1.38456	=(-1.4332#0.99917)	=(-1.3326#0.99994)	=(0.934#0.99998)	Unknown protein
Niben101Scf00069g12009	81.0004	89.1619	88.3798	78.6064	=(-0.056159#0.78761)	=(0.055206#0.99994)	=(-0.019162#0.99998)	Mitochondrial intermediate peptidase
Niben101Scf00069g12011	0	0	0	0	NA(NA#NA)	NA(NA#NA)	NA(NA#NA)	MADS-box transcription factor 27
Niben101Scf00069g12017	123.174	45.4483	83.1176	119.638	<(-1.6331#1.35E-19)	=(-0.63805#0.0004991)	=(-0.017893#0.99998)	serine hydroxymethyltransferase 2
Niben101Scf00069g12019	0	0	0	0	NA(NA#NA)	NA(NA#NA)	NA(NA#NA)	MADS-box transcription factor 57
Niben101Scf00069g12020	0	0	0.0481062	0	NA(NA#NA)	NA(NA#NA)	NA(NA#NA)	S-adenosyl-L-methionine-dependent methyltransferases superfamily protein
Niben101Scf00069g12023	0	0.114087	0.112248	0	NA(NA#NA)	NA(NA#NA)	NA(NA#NA)	conserved hypothetical protein [Ricinus communis] gb|EEF35153.1| conserved hypothetical protein [Ricinus communis
Niben101Scf00069g13003	0.0275229	0	0.0573797	0	NA(NA#NA)	=(0.98932#0.99994)	NA(NA#NA)	BnaC05g50380D [Brassica napus
Niben101Scf00069g13004	0	0	0	0	NA(NA#NA)	NA(NA#NA)	NA(NA#NA)	BnaC05g50380D [Brassica napus
Niben101Scf00069g14006	0	0	0	0	NA(NA#NA)	NA(NA#NA)	NA(NA#NA)	50S ribosomal protein L16
Niben101Scf00069g14007	0.730175	2.32082	0.685019	0.30487	=(1.4737#0.98859)	=(-0.16268#0.99994)	=(-1.2359#0.99998)	BnaA07g23700D [Brassica napus
Niben101Scf00069g14014	0.139811	1.77752	0.0728691	0.401329	=(3.4737#0.68664)	=(-1.0107#0.99994)	=(1.5454#0.99998)	Calcium-dependent lipid-binding (CaLB domain) family protein
Niben101Scf00069g14019	30.7237	25.2009	26.384	33.6618	=(-0.48053#0.9703)	=(-0.29027#0.99994)	=(0.15588#0.99998)	5'-AMP-activated protein kinase subunit beta-1
Niben101Scf00069g15002	0.273786	0.145036	0.321068	0.303646	=(-1.1113#0.99917)	=(0.15925#0.99994)	=(0.17346#0.99998)	pfkB-like carbohydrate kinase family protein
Niben101Scf00069g15006	0	0	0	0	NA(NA#NA)	NA(NA#NA)	NA(NA#NA)	Unknown protein
Niben101Scf00069g15007	13.9893	26.1977	18.1828	16.8198	=(0.71046#0.034668)	=(0.30767#0.99994)	=(0.28996#0.99998)	GDP-D-glucose phosphorylase 1
Niben101Scf00069g15010	4.25777	2.05047	2.13509	1.80131	=(-1.2488#0.66477)	=(-1.0664#0.99994)	=(-1.2169#0.99998)	Receptor-like protein kinase
Niben101Scf00069g15018	1.15569	2.97015	1.88456	1.13467	=(1.1671#0.49365)	=(0.63489#0.99994)	=(-0.0023559#0.99998)	mediator subunit 8
Niben101Scf00069g15020	34.6636	15.4858	11.6018	19.3861	=(-1.3571#0.28803)	=(-1.6497#0.21127)	=(-0.81428#0.99998)	EF hand calcium-binding protein family
Niben101Scf00069g15032	0.546695	0.579213	1.56715	1.42663	=(-0.1113#0.99917)	=(1.4488#0.99994)	=(1.4079#0.99998)	Calcium-binding EF-hand family protein
Niben101Scf00069t02001	0	0	0	0	NA(NA#NA)	NA(NA#NA)	NA(NA#NA)	Glutathione S-transferase
Niben101Scf00071g04002	0.476323	0.360468	0.331012	0.284113	=(-0.59673#0.99917)	=(-0.59564#0.99994)	=(-0.72135#0.99998)	Pentatricopeptide repeat-containing protein
Niben101Scf00071g05019	1.53382	4.6651	2.97667	1.96034	>(1.4101#0.00020288)	=(0.88599#0.23799)	=(0.37809#0.99998)	WD repeat and FYVE domain-containing protein 3
Niben101Scf00071t04001	0	0	0	0	NA(NA#NA)	NA(NA#NA)	NA(NA#NA)	Pentatricopeptide repeat-containing protein
Niben101Scf00072g00001	0.274757	0.291099	0.0572811	0.172079	=(-0.1113#0.99917)	=(-2.3326#0.99994)	=(-0.65097#0.99998)	expressed protein [Oryza sativa Japonica Group
Niben101Scf00072g02005	2.48987	4.80077	3.11129	3.03484	=(0.75254#0.67057)	=(0.25086#0.99994)	=(0.30967#0.99998)	Cytochrome P450 superfamily protein
Niben101Scf00072g04001	2.06611	1.48974	1.80971	1.88707	=(-0.66652#0.99917)	=(-0.26174#0.99994)	=(-0.10665#0.99998)	Pentatricopeptide repeat-containing protein
Niben101Scf00072g04006	17.5799	19.2222	14.7189	11.8836	=(-0.065807#0.99917)	=(-0.32684#0.99994)	=(-0.54083#0.99998)	Zinc finger CCHC domain-containing protein 10
Niben101Scf00072g05001	0	0	0	0	NA(NA#NA)	NA(NA#NA)	NA(NA#NA)	Terpenoid synthase 30
Niben101Scf00072g05002	0	0	0	0	NA(NA#NA)	NA(NA#NA)	NA(NA#NA)	Unknown protein
Niben101Scf00072g05003	0.0387892	0.143837	0.161735	0.344157	=(1.6961#0.99917)	=(1.9893#0.99994)	=(3.1735#0.99998)	Cytochrome P450 CYP99A1
Niben101Scf00072g05004	0.347207	6.21274	3.27746	4.79205	=(3.9667#0.015212)	=(3.1681#0.35717)	=(3.8109#0.31393)	Cytochrome P450 CYP99A1
Niben101Scf00072g06001	0.21334	2.46578	1.21301	1.55883	=(3.3362#0.28881)	=(2.4368#0.99994)	=(2.8934#0.99998)	Cytochrome P450 CYP99A1
Niben101Scf00072g06002	0	0	0	0	NA(NA#NA)	NA(NA#NA)	NA(NA#NA)	Terpenoid synthase 18
Niben101Scf00072g07005	16.2633	21.4526	22.9884	17.1716	=(0.20488#0.72111)	=(0.4287#0.85993)	=(0.10252#0.99998)	Methionine import ATP-binding protein MetN
Niben101Scf00072g07008	0.154909	0.104442	0.132117	0.205797	=(-0.76338#0.99917)	=(-0.30018#0.99994)	=(0.43392#0.99998)	Leucine-rich repeat receptor-like protein kinase family protein
Niben101Scf00072g09003	6.3935	14.3286	11.2308	6.86606	=(0.96956#0.063092)	=(0.7422#0.63292)	=(0.127#0.99998)	CBS domain-containing protein
Niben101Scf00072g10012	0	0	0	0	NA(NA#NA)	NA(NA#NA)	NA(NA#NA)	Auxin efflux carrier family protein
Niben101Scf00072g10016	5.31319	6.60665	6.8741	4.70789	=(0.11968#0.99917)	=(0.30101#0.99994)	=(-0.15038#0.99998)	BnaC09g32240D [Brassica napus
Niben101Scf00072t07006	0	0	0	0	NA(NA#NA)	NA(NA#NA)	NA(NA#NA)	Leucine-rich repeat receptor-like protein kinase family protein
Niben101Scf00073g00008	2.72295	4.32737	2.8857	3.07914	=(0.47366#0.60056)	=(0.01317#0.99994)	=(0.20148#0.99998)	Replication factor C subunit 4
Niben101Scf00073g00009	0	0	0	0	NA(NA#NA)	NA(NA#NA)	NA(NA#NA)	Expansin-B5
Niben101Scf00073g01001	0	0	0	0	NA(NA#NA)	NA(NA#NA)	NA(NA#NA)	Expansin-B5
Niben101Scf00073g03006	7.08328	7.11201	7.47273	8.49458	=(-0.18882#0.99917)	=(0.0066357#0.99994)	=(0.28624#0.99998)	U-box domain-containing protein 17
Niben101Scf00073g03012	0	0.325807	1.17536	1.49797	NA(NA#NA)	NA(NA#NA)	NA(NA#NA)	Unknown protein
Niben101Scf00073g03013	0.0260649	1.10461	1.30416	1.30595	=(5.2106#0.69029)	=(5.5743#0.99835)	=(5.671#0.99998)	Receptor-like protein kinase
Niben101Scf00073g03014	0	1.8013	2.34704	0.143893	NA(NA#NA)	NA(NA#NA)	NA(NA#NA)	Receptor-like protein kinase
Niben101Scf00073g03015	0	0	0	0	NA(NA#NA)	NA(NA#NA)	NA(NA#NA)	R1 [Solanum tuberosum
Niben101Scf00073g04001	0.344595	0.0695412	0.30789	0.411081	=(-2.5036#0.98776)	=(-0.23307#0.99994)	=(0.27865#0.99998)	conserved hypothetical protein [Ricinus communis] gb|EEF40126.1| conserved hypothetical protein [Ricinus communis
Niben101Scf00073g04002	14.5269	2.96837	3.97189	1.85706	<(-2.4856#0.00023627)	<(-1.9414#0.004025)	<(-2.9435#9.95E-05)	heat shock transcription factor A2
Niben101Scf00073g04006	1.77676	1.08704	1.93035	1.04486	=(-0.9035#0.99917)	=(0.049029#0.99994)	=(-0.74182#0.99998)	ovate family protein 5
Niben101Scf00073g04009	0	0	0	0	NA(NA#NA)	NA(NA#NA)	NA(NA#NA)	Heat stress transcription factor A-7a
Niben101Scf00073g05010	5.51641	8.56959	6.20891	5.15762	=(0.44084#0.74417)	=(0.10003#0.99994)	=(-0.072904#0.99998)	BES1/BZR1 homolog protein 4
Niben101Scf00073g05011	4.42171	6.35324	3.80099	3.90736	=(0.32823#0.84178)	=(-0.28881#0.99994)	=(-0.15429#0.99998)	RING/FYVE/PHD-type zinc finger family protein
Niben101Scf00073g06001	0	0	0	0	NA(NA#NA)	NA(NA#NA)	NA(NA#NA)	Proteasome-associated ATPase
Niben101Scf00073g06002	0	0	0	0	NA(NA#NA)	NA(NA#NA)	NA(NA#NA)	Proteasome-associated ATPase
Niben101Scf00073g06003	0	0	0.0472204	0	NA(NA#NA)	NA(NA#NA)	NA(NA#NA)	ATP-dependent zinc metalloprotease FtsH 2
Niben101Scf00073g06005	3.07647	3.24498	3.22116	2.82594	=(-0.11773#0.99917)	=(-0.004279#0.99994)	=(-0.098425#0.99998)	Potassium channel AKT1
Niben101Scf00073g06018	0	0.102679	0	0	NA(NA#NA)	NA(NA#NA)	NA(NA#NA)	Unknown protein
Niben101Scf00073g06020	0.219052	0.644672	0.431308	0.660551	=(1.3626#0.99917)	=(0.90686#0.99994)	=(1.6165#0.99998)	CTD small phosphatase-like protein
Niben101Scf00074g00001	0	0	0	0	NA(NA#NA)	NA(NA#NA)	NA(NA#NA)	Unknown protein
Niben101Scf00074g00009	3.37129	9.00193	6.71976	3.70925	=(1.2223#0.27093)	=(0.92453#0.99994)	=(0.16195#0.99998)	photosystem reaction center subunit H [Fischerella sp. PCC 9431
Niben101Scf00074g01003	15.713	24.0433	22.2449	16.9816	=(0.41901#0.2471)	=(0.43093#0.75802)	=(0.13613#0.99998)	Protein kinase superfamily protein
Niben101Scf00074g02001	0.131612	0	0	0.274759	NA(NA#NA)	NA(NA#NA)	=(1.086#0.99998)	Unknown protein
Niben101Scf00074g02021	0.961855	1.37574	1.03606	1.12114	=(0.32166#0.99917)	=(0.036629#0.99994)	=(0.2452#0.99998)	product [Oryza sativa Japonica Group
Niben101Scf00074g02023	0	0	0	0	NA(NA#NA)	NA(NA#NA)	NA(NA#NA)	Receptor-like protein kinase
Niben101Scf00074g02024	0.272979	0.273994	0.404364	0.389921	=(-0.1893#0.9996)	=(0.49628#0.99994)	=(0.53851#0.99998)	Disease resistance protein
Niben101Scf00074g02025	0	0	0	0	NA(NA#NA)	NA(NA#NA)	NA(NA#NA)	Disease resistance protein RGA2
Niben101Scf00074g02026	6.0198	6.35324	5.23323	6.6718	=(-0.11688#0.99917)	=(-0.2726#0.99994)	=(0.17248#0.99998)	F-box protein SKIP24
Niben101Scf00074g02028	2.56734	2.82366	3.08398	2.55224	=(-0.057362#0.99917)	=(0.19394#0.99994)	=(0.015611#0.99998)	ATP-dependent zinc metalloprotease FtsH
Niben101Scf00074g02029	7.00128	8.24689	5.97519	6.42495	=(0.041574#0.99917)	=(-0.29922#0.99994)	=(-0.099812#0.99998)	F-box protein SKIP24
Niben101Scf00074g02031	0.101961	0	0	0.0709527	NA(NA#NA)	NA(NA#NA)	=(-0.49896#0.99998)	Wall-associated receptor kinase-like 21
Niben101Scf00075g00009	0	0	0	0	NA(NA#NA)	NA(NA#NA)	NA(NA#NA)	Cysteine/Histidine-rich C1 domain family protein
Niben101Scf00075g00010	0	0	0	0	NA(NA#NA)	NA(NA#NA)	NA(NA#NA)	Putrescine N-methyltransferase 1
Niben101Scf00077g00010	0.0645768	0.0855224	0.050486	0.0168517	=(0.21063#0.99917)	=(-0.42571#0.99994)	=(-1.914#0.99998)	Phosphatidylinositol 4-kinase gamma 1
Niben101Scf00077g00011	46.6642	31.5737	32.1253	35.8111	=(-0.75825#0.57362)	=(-0.60919#0.98087)	=(-0.35779#0.99998)	VQ motif family protein, expressed [Oryza sativa Japonica Group
Niben101Scf00077g00018	54.8479	65.8891	67.6481	45.9182	=(0.069945#0.80564)	=(0.23203#0.99994)	=(-0.23225#0.99998)	Nascent polypeptide-associated complex subunit alpha-like protein
Niben101Scf00077g01008	9.85807	12.6445	9.34833	9.50404	=(0.16448#0.82641)	=(-0.14718#0.99994)	=(-0.028643#0.99998)	Cyclin-T1-4
Niben101Scf00077g02004	0	0	0	0	NA(NA#NA)	NA(NA#NA)	NA(NA#NA)	Plant invertase/pectin methylesterase inhibitor superfamily protein
Niben101Scf00077g03005	0	0.225347	1.24966	1.5743	NA(NA#NA)	NA(NA#NA)	NA(NA#NA)	Cytochrome P450 superfamily protein
Niben101Scf00077g04002	1.86811	1.0305	1.45646	2.2884	=(-1.0529#0.81232)	=(-0.42969#0.99994)	=(0.31688#0.99998)	Ubiquitin carboxyl-terminal hydrolase family protein
Niben101Scf00077g05004	6.36482	10.499	10.3954	8.71582	=(0.5274#0.54051)	=(0.63717#0.91603)	=(0.47764#0.99998)	Zinc finger protein 311
Niben101Scf00077g05011	8.86859	2.08044	5.13402	8.29961	=(-2.2865#0.025915)	=(-0.8592#0.91123)	=(-0.071541#0.99998)	Peptidyl-prolyl cis-trans isomerase D
Niben101Scf00077g05012	0.317278	0.033615	0	0.0331183	=(-3.4332#0.99917)	NA(NA#NA)	=(-3.2359#0.99998)	Alpha-L-arabinofuranosidase 2
Niben101Scf00077g05015	80.8272	58.0844	54.1306	73.8438	=(-0.67135#0.048557)	=(-0.64898#0.02256)	=(-0.10624#0.99998)	Cytochrome P450 superfamily protein
Niben101Scf00077g06002	0	0.0292103	0.0574786	0	NA(NA#NA)	NA(NA#NA)	NA(NA#NA)	nodulin MtN21 /EamA-like transporter family protein
Niben101Scf00077g08010	0	0	0.0542075	0.0542817	NA(NA#NA)	NA(NA#NA)	NA(NA#NA)	Cytochrome P450
Niben101Scf00077g08012	0	0	0.0275063	0	NA(NA#NA)	NA(NA#NA)	NA(NA#NA)	HXXXD-type acyl-transferase family protein
Niben101Scf00077g08013	5.95119	13.5212	11.6104	8.48541	=(0.98931#0.015318)	=(0.89359#0.17275)	=(0.53593#0.99998)	TGACG-sequence-specific DNA-binding protein TGA-1B
Niben101Scf00077g08014	0	0	0	0	NA(NA#NA)	NA(NA#NA)	NA(NA#NA)	Subtilisin-like protease
Niben101Scf00077g08017	0	0	0	0	NA(NA#NA)	NA(NA#NA)	NA(NA#NA)	HXXXD-type acyl-transferase family protein
Niben101Scf00077g08025	0	0	0	0	NA(NA#NA)	NA(NA#NA)	NA(NA#NA)	UDP-Glycosyltransferase superfamily protein
Niben101Scf00077g08026	0.294956	0.848215	1.22985	0.835681	=(1.3293#0.99917)	=(1.9893#0.99994)	=(1.5266#0.99998)	UDP-Glycosyltransferase superfamily protein
Niben101Scf00078g02001	90.6025	130.38	135.486	81.4337	=(0.33044#0.088396)	=(0.50994#0.084477)	=(-0.1298#0.99998)	60S ribosomal protein L9
Niben101Scf00078g02005	167.982	231.706	282.144	158.079	=(0.26933#0.22509)	=(0.67754#0.013491)	=(-0.063537#0.99998)	60S ribosomal protein L27
Niben101Scf00078g02007	210.81	27.2882	123.722	184.84	<(-3.1443#5.31E-27)	=(-0.83942#0.00080313)	=(-0.16555#0.99998)	GUN4 protein [N [Nostoc sp. PCC 7524
Niben101Scf00078t02002	0	0	0	0	NA(NA#NA)	NA(NA#NA)	NA(NA#NA)	GUN4 protein [N [Nostoc sp. PCC 7524
Niben101Scf00079g00013	0	0	0	0	NA(NA#NA)	NA(NA#NA)	NA(NA#NA)	nitrate reductase 2
Niben101Scf00079g00014	0	0	0	0	NA(NA#NA)	NA(NA#NA)	NA(NA#NA)	Lariat debranching enzyme
Niben101Scf00079g00015	3.53501	2.88249	3.35691	3.11036	=(-0.48906#0.99917)	=(-0.14516#0.99994)	=(-0.16051#0.99998)	Magnesium transporter NIPA2
Niben101Scf00080g00001	2.18343	1.69049	1.5611	2.27912	=(-0.56381#0.99917)	=(-0.55461#0.99994)	=(0.086#0.99998)	Peptidyl-prolyl cis-trans isomerase D
Niben101Scf00080g00010	6.77221	9.47515	9.0409	4.83668	=(0.28986#0.7232)	=(0.34626#0.99994)	=(-0.46149#0.99998)	Transducin family protein / WD-40 repeat family protein
Niben101Scf00080g01007	0.739936	0.0871053	1.15696	2.05963	=(-3.2812#0.97172)	=(0.57429#0.99994)	=(1.501#0.99998)	conserved hypothetical protein [Ricinus communis] gb|EEF52266.1| conserved hypothetical protein [Ricinus communis
Niben101Scf00080g02004	0	0	0	0	NA(NA#NA)	NA(NA#NA)	NA(NA#NA)	Nucleobase-ascorbate transporter 7
Niben101Scf00080g02007	0	0	0.0755955	0	NA(NA#NA)	NA(NA#NA)	NA(NA#NA)	conserved hypothetical protein [Ricinus communis] gb|EEF52266.1| conserved hypothetical protein [Ricinus communis
Niben101Scf00080g04001	0	0	0	0	NA(NA#NA)	NA(NA#NA)	NA(NA#NA)	seed dormancy protein [Triticum aestivum
Niben101Scf00080g04007	0	0.191435	0.0837102	0.0209562	NA(NA#NA)	NA(NA#NA)	NA(NA#NA)	exocyst subunit exo70 family protein G1
Niben101Scf00080g04008	0	0	0	0	NA(NA#NA)	NA(NA#NA)	NA(NA#NA)	Unknown protein
Niben101Scf00080g04011	0	0	0	0	NA(NA#NA)	NA(NA#NA)	NA(NA#NA)	Exocyst complex component [Medicago truncatula] gb|AES59305.1| exocyst subunit exo70 family protein [Medicago truncatula
Niben101Scf00080g04013	0	0	0	0	NA(NA#NA)	NA(NA#NA)	NA(NA#NA)	Exocyst complex component 7 [Aegilops tauschii
Niben101Scf00080g05002	0	0	0	0	NA(NA#NA)	NA(NA#NA)	NA(NA#NA)	ATP synthase subunit alpha
Niben101Scf00080g05005	0	0	0	0	NA(NA#NA)	NA(NA#NA)	NA(NA#NA)	BnaC08g09910D [Brassica napus
Niben101Scf00080g05006	23.7554	41.5323	37.5376	19.4955	=(0.61132#0.27044)	=(0.5895#0.79891)	=(-0.261#0.99998)	Zinc finger protein 1
Niben101Scf00081g00010	2.53356	2.69723	2.57719	3.19396	=(-0.10435#0.99917)	=(-0.045952#0.99994)	=(0.3583#0.99998)	mitogen-activated protein kinase kinase kinase 3
Niben101Scf00081g00011	6.39204	6.9086	7.44562	7.38864	=(-0.082542#0.99917)	=(0.14953#0.99994)	=(0.23315#0.99998)	Mitochondrial substrate carrier family protein W
Niben101Scf00082g00008	4.40115	6.34158	5.23003	5.78847	=(0.33231#0.98815)	=(0.17836#0.99994)	=(0.41942#0.99998)	Receptor-like protein kinase
Niben101Scf00082g03004	0.724504	1.5352	2.15777	0.216073	=(0.8887#0.99917)	=(1.5039#0.99994)	=(-1.7214#0.99998)	Glutaredoxin-C1
Niben101Scf00082g05001	16.7084	0.543012	3.31239	9.73678	=(-5.1381#0.12449)	=(-2.4052#0.63221)	=(-0.75493#0.99998)	Glutaredoxin-C1
Niben101Scf00082g06011	2.12819	0.734983	1.37272	1.52188	=(-1.7285#0.57603)	=(-0.70317#0.99994)	=(-0.45965#0.99998)	Acyl-CoA-binding domain-containing protein 4
Niben101Scf00082g07001	8.1182	7.49916	6.65547	6.75505	=(-0.30909#0.99917)	=(-0.3572#0.99994)	=(-0.24107#0.99998)	Anaphase-promoting complex subunit 7
Niben101Scf00082g07005	1.15876	4.23549	4.22759	1.69335	=(1.6753#0.80975)	=(1.7967#0.99994)	=(0.57143#0.99998)	BnaC02g00950D [Brassica napus
Niben101Scf00082g07008	2.78814	2.34581	3.03458	3.85191	=(-0.44388#0.99917)	=(0.051607#0.99994)	=(0.49039#0.99998)	Anaphase-promoting complex subunit 7
Niben101Scf00082g08002	3.07438	3.30048	2.38227	3.3511	=(-0.092276#0.99917)	=(-0.43854#0.99994)	=(0.14846#0.99998)	Serine/threonine-protein phosphatase 2A regulatory subunit B'' subunit gamma
Niben101Scf00082g08007	0	0	0	0	NA(NA#NA)	NA(NA#NA)	NA(NA#NA)	Unknown protein
Niben101Scf00082g08019	4.14521	0.0961702	0.883115	0.773784	=(-5.6244#0.020818)	=(-2.3014#0.30635)	=(-2.3973#0.71738)	Receptor-like protein kinase
Niben101Scf00082g08020	1.20902	0.822492	0.87556	0.983032	=(-0.75042#0.99917)	=(-0.53614#0.99994)	=(-0.2744#0.99998)	GTPase Obg
Niben101Scf00083g00009	7.49054	18.6537	12.516	7.97212	=(1.1217#0.031058)	=(0.67004#0.84702)	=(0.11401#0.99998)	calcium-dependent protein kinase 21
Niben101Scf00083g01001	16.8872	10.927	11.5345	10.9668	=(-0.82269#0.52886)	=(-0.62056#0.99994)	=(-0.59867#0.99998)	Phenylalanine--tRNA ligase beta subunit
Niben101Scf00083g01002	0.651478	2.50992	1.60514	1.36006	=(1.7512#0.92347)	=(1.2303#0.99994)	=(1.086#0.99998)	Unknown protein
Niben101Scf00083g02003	0	0	0	0	NA(NA#NA)	NA(NA#NA)	NA(NA#NA)	AT hook motif-containing protein
Niben101Scf00083g02012	14.3829	11.7239	10.1095	11.6564	=(-0.48956#0.99752)	=(-0.57922#0.99994)	=(-0.27911#0.99998)	Vacuolar protein sorting-associated protein 28 homolog 2
Niben101Scf00083g02013	19.0517	14.7981	17.1942	18.2395	=(-0.55916#0.76805)	=(-0.21858#0.99994)	=(-0.038726#0.99998)	Iron-sulfur cluster assembly protein SufB [Richelia intracellularis] emb|CCH68427.1| Iron-sulfur cluster assembly protein SufB [Richelia intracellularis HH01
Niben101Scf00083g02014	20.1165	28.8003	24.4434	18.6301	=(0.32304#0.46106)	=(0.21048#0.99994)	=(-0.086627#0.99998)	Polyadenylate-binding protein 8
Niben101Scf00083g04009	0	0	0	0	NA(NA#NA)	NA(NA#NA)	NA(NA#NA)	Acetyl-coenzyme A carboxylase carboxyl transferase subunit beta
Niben101Scf00083g04018	4.44513	2.92803	3.78324	2.55457	=(-0.79696#0.93055)	=(-0.30319#0.99994)	=(-0.77502#0.99998)	UPF0434 protein YcaR
Niben101Scf00083g04026	5.64218	9.41057	8.05052	7.60963	=(0.54337#0.51908)	=(0.44225#0.99994)	=(0.45569#0.99998)	Protein phosphatase 2C family protein
Niben101Scf00083g04029	11.641	1.57014	5.30666	8.28972	<(-3.0849#1.82E-05)	=(-1.2039#0.13074)	=(-0.4657#0.99998)	product [Oryza sativa Japonica Group
Niben101Scf00083g04032	1.13536	6.57969	5.14751	2.58442	=(2.3402#0.017226)	=(2.1101#0.15535)	=(1.2108#0.99998)	Prolyl 4-hydroxylase subunit alpha-1
Niben101Scf00083g04033	3.60588	4.25449	3.26756	4.46963	=(0.043977#0.99917)	=(-0.21272#0.99994)	=(0.33393#0.99998)	RING finger protein 44
Niben101Scf00083g04034	0.253359	0.330374	0.182839	0.223776	=(0.18826#0.99917)	=(-0.54119#0.99994)	=(-0.15501#0.99998)	Eukaryotic aspartyl protease family protein
Niben101Scf00083g04049	2.18678	0	0.189958	0.855981	NA(NA#NA)	=(-3.5956#0.99994)	=(-1.329#0.99998)	Unknown protein
Niben101Scf00085g00008	0	0	0	0	NA(NA#NA)	NA(NA#NA)	NA(NA#NA)	C-repeat-binding transcription factor 3 [Vitis vinifera
Niben101Scf00085g00009	4.71309	12.0377	10.206	4.18755	=(1.1582#0.266)	=(1.0441#0.80496)	=(-0.14645#0.99998)	Mitochondrial inner membrane protease ATP23
Niben101Scf00085g01007	71.8058	100.318	124.2	73.4131	=(0.28775#0.21979)	=(0.71991#0.0099362)	=(0.056057#0.99998)	60S acidic ribosomal protein P2
Niben101Scf00085g01014	0	0	0	0	NA(NA#NA)	NA(NA#NA)	NA(NA#NA)	Poly [ADP-ribose] polymerase 3
Niben101Scf00085g01019	1.61775	6.94379	4.58338	3.00925	=(1.9071#0.12634)	=(1.4318#0.82879)	=(0.91954#0.99998)	alpha/beta-Hydrolases superfamily protein
Niben101Scf00085g02001	9.45545	1.78519	4.14375	4.25188	=(-2.5997#0.0093965)	=(-1.2608#0.40288)	=(-1.1289#0.99998)	alpha/beta-Hydrolases superfamily protein
Niben101Scf00085g02008	0	0	0	0	NA(NA#NA)	NA(NA#NA)	NA(NA#NA)	Unknown protein
Niben101Scf00085g03003	5.83258	4.56419	4.76779	4.94087	=(-0.54843#0.99917)	=(-0.36139#0.99994)	=(-0.21525#0.99998)	ATP-dependent zinc metalloprotease FtsH
Niben101Scf00085g03004	0.0530816	0.140597	0.414991	0.277039	=(1.2106#0.99917)	=(2.8962#0.99994)	=(2.4079#0.99998)	UDP-glucose:glycoprotein glucosyltransferase
Niben101Scf00085g03006	0.0347627	0	0.0362365	0	NA(NA#NA)	=(-0.010677#0.99994)	NA(NA#NA)	ABSCISIC ACID-INSENSITIVE 5-like protein 3
Niben101Scf00085g03007	43.9005	48.9995	49.8205	36.2065	=(-0.036129#0.99917)	=(0.11192#0.99994)	=(-0.25387#0.99998)	50S ribosomal protein L1
Niben101Scf00085g03010	0	0	0	0	NA(NA#NA)	NA(NA#NA)	NA(NA#NA)	Protein of Unknown Function (DUF239
Niben101Scf00085g04001	0	0.00808879	0	0	NA(NA#NA)	NA(NA#NA)	NA(NA#NA)	Protein EARLY FLOWERING 3
Niben101Scf00085g04002	0.602615	0.684064	0.942247	1.12326	=(-0.011765#0.99917)	=(0.57429#0.99994)	=(0.9225#0.99998)	Vacuolar protein sorting-associated protein 32 homolog 2
Niben101Scf00085g04003	1.11053	1.37791	1.01236	1.13716	=(0.11657#0.99917)	=(-0.20411#0.99994)	=(0.058308#0.99998)	Clathrin interactor EPSIN 1
Niben101Scf00085g05010	92.0487	92.7079	89.3515	119.242	=(-0.18436#0.99917)	=(-0.11349#0.99994)	=(0.39754#0.99998)	Profilin
Niben101Scf00085g05022	0	0	0	0	NA(NA#NA)	NA(NA#NA)	NA(NA#NA)	Cyclin-dependent kinase 16
Niben101Scf00085g05023	0.433356	1.19374	0.542075	1.26657	=(1.2672#0.99917)	=(0.25236#0.99994)	=(1.5714#0.99998)	Histidine-containing phosphotransfer protein 4
Niben101Scf00085g06010	3.17317	2.71716	2.58273	3.76597	=(-0.41848#0.99917)	=(-0.36761#0.99994)	=(0.27121#0.99998)	transferase, transferring glycosyl groups / unknown protein [Vitis vinifera
Niben101Scf00085g06011	8.02088	10.7371	11.8115	8.00028	=(0.22612#0.9609)	=(0.48778#0.99994)	=(0.020412#0.99998)	ADP-ribosylation factor 6
Niben101Scf00085t01020	0	0	0	0	NA(NA#NA)	NA(NA#NA)	NA(NA#NA)	alpha/beta-Hydrolases superfamily protein
Niben101Scf00087g00005	6.38145	7.60861	5.54657	5.65126	=(0.059091#0.99917)	=(-0.27287#0.99994)	=(-0.15119#0.99998)	Protein phosphatase 2C family protein
Niben101Scf00087g00006	2.15763	3.04181	2.77511	2.2976	=(0.30082#0.94539)	=(0.29251#0.99994)	=(0.1148#0.99998)	Galactokinase
Niben101Scf00087g00009	1.80045	1.10437	0.592669	1.4837	=(-0.8998#0.99917)	=(-1.6736#0.99994)	=(-0.25504#0.99998)	AIG2-like protein
Niben101Scf00087g01004	107.201	44.8633	105.717	94.3563	<(-1.4514#6.28E-05)	=(-0.090683#0.99994)	=(-0.16#0.99998)	chaperone protein dnaJ-related
Niben101Scf00087g02002	0	0	0	0	NA(NA#NA)	NA(NA#NA)	NA(NA#NA)	Protein kinase protein with adenine nucleotide alpha hydrolases-like domain
Niben101Scf00087g02009	0	0	0	0	NA(NA#NA)	NA(NA#NA)	NA(NA#NA)	Receptor-like protein kinase
Niben101Scf00087g02010	4.58116	8.69994	4.50508	5.23305	=(0.73063#0.82902)	=(-0.094741#0.99994)	=(0.21606#0.99998)	Mitochondrial import inner membrane translocase subunit tim16
Niben101Scf00087g02011	0	0	0	0	NA(NA#NA)	NA(NA#NA)	NA(NA#NA)	Cysteine-rich receptor-like protein kinase 29
Niben101Scf00087g03012	0.0134603	0	0.014031	0	NA(NA#NA)	=(-0.010677#0.99994)	NA(NA#NA)	UDP-glucose 4-epimerase
Niben101Scf00087g03023	0.794301	2.25581	1.42596	0.967296	=(1.3112#0.53332)	=(0.77359#0.99994)	=(0.30839#0.99998)	cyclic nucleotide-gated channel 14
Niben101Scf00087g03024	5.13548	8.78056	7.12531	4.806	=(0.57915#0.85523)	=(0.40187#0.99994)	=(-0.071541#0.99998)	Serine/arginine-rich splicing factor RSZ21
Niben101Scf00087g04004	10.9832	19.0918	13.2341	8.45268	=(0.60299#0.26269)	=(0.19838#0.99994)	=(-0.3537#0.99998)	Beta-1,3-galactosyltransferase 7
Niben101Scf00087g05001	2.72068	3.74339	3.82578	2.34436	=(0.26572#0.94147)	=(0.42121#0.99994)	=(-0.19065#0.99998)	Ubiquitin carboxyl-terminal hydrolase 23
Niben101Scf00087g05003	0.499713	0.25413	0.645916	0.438155	=(-1.1702#0.99917)	=(0.29966#0.99994)	=(-0.16554#0.99998)	Peroxidase 16
Niben101Scf00087g06002	0.0265188	1.12385	0.193502	0.332172	=(5.2106#0.69029)	=(2.7967#0.99994)	=(3.671#0.99998)	plant calmodulin-binding-like protein [Medicago truncatula
Niben101Scf00087g06008	97.0478	47.9049	89.0645	103.073	<(-1.2132#6.67E-07)	=(-0.19443#0.99994)	=(0.11102#0.99998)	Delta-aminolevulinic acid dehydratase
Niben101Scf00087g06009	10.7895	3.60063	6.37951	8.76761	=(-1.778#0.029474)	=(-0.82869#0.72492)	=(-0.27525#0.99998)	Pentatricopeptide repeat-containing protein
Niben101Scf00087g07001	0.0588981	0	0	0.0614793	NA(NA#NA)	NA(NA#NA)	=(0.086#0.99998)	Cysteine-rich venom protein
Niben101Scf00087g09002	0	0.0481854	0.00948169	0	NA(NA#NA)	NA(NA#NA)	NA(NA#NA)	histidine kinase 5
Niben101Scf00087g09003	0.283024	0.299858	0	0	=(-0.1113#0.99917)	NA(NA#NA)	NA(NA#NA)	Serine/arginine-rich splicing factor 10
Niben101Scf00087g10017	1.8956	1.97469	1.3026	1.85708	=(-0.13569#0.99917)	=(-0.61185#0.99994)	=(-0.0054984#0.99998)	Pentatricopeptide repeat-containing protein
Niben101Scf00088g00002	6.53038	1.39144	4.87177	7.34601	<(-2.4252#0.0045514)	=(-0.4933#0.99994)	=(0.19392#0.99998)	2-succinylbenzoate--CoA ligase
Niben101Scf00088g00006	0	0	0	0	NA(NA#NA)	NA(NA#NA)	NA(NA#NA)	alpha/beta-Hydrolases superfamily protein
Niben101Scf00088g00010	1.30826	2.55276	1.609	1.01191	=(0.76976#0.70975)	=(0.22793#0.99994)	=(-0.34644#0.99998)	WPP domain-associated protein
Niben101Scf00088g01008	41.554	38.222	41.2683	45.6565	=(-0.31524#0.99917)	=(-0.080538#0.99994)	=(0.15995#0.99998)	Nuclear transcription factor Y subunit A-7
Niben101Scf00088g01009	36.7729	34.3916	39.206	42.2604	=(-0.29125#0.99917)	=(0.021849#0.99994)	=(0.22478#0.99998)
Niben101Scf00088g01010	40.4304	35.805	46.4474	40.7123	=(-0.36994#0.99917)	=(0.12958#0.99994)	=(0.034144#0.99998)	40S ribosomal protein S25
Niben101Scf00088g01011	14.6236	13.9189	22.1218	13.2788	=(-0.26591#0.99917)	=(0.52659#0.99994)	=(-0.11505#0.99998)	50S ribosomal protein L20
Niben101Scf00088g01012	18.4208	2.49147	6.12824	10.1459	=(-3.0809#0.1237)	=(-1.6584#0.73211)	=(-0.83632#0.99998)	BnaC07g36860D [Brassica napus
Niben101Scf00088g01013	0	0	0	0.135704	NA(NA#NA)	NA(NA#NA)	NA(NA#NA)	E3 ubiquitin-protein ligase sina
Niben101Scf00088g01018	0.0595562	0	0	0	NA(NA#NA)	NA(NA#NA)	NA(NA#NA)	Germin-like protein subfamily 1 member 18
Niben101Scf00089g00001	7.98463	4.98428	7.42335	7.54614	=(-0.8745#0.80619)	=(-0.17574#0.99994)	=(-0.057364#0.99998)	Tetraspanin-3
Niben101Scf00089g02001	8.29154	3.01191	6.73251	10.7763	=(-1.6556#0.077718)	=(-0.37108#0.99994)	=(0.40228#0.99998)	Interactor of constitutive active rops 1 isoform 2 [Theobroma cacao] gb|EOY13690.1| Interactor of constitutive active rops 1 isoform 2 [Theobroma cacao
Niben101Scf00089g02006	8.80303	8.04316	7.49254	11.9286	=(-0.3249#0.99917)	=(-0.30313#0.99994)	=(0.46247#0.99998)	Dof-type zinc finger DNA-binding family protein
Niben101Scf00089g04004	7.49236	9.84313	5.62321	12.0215	=(0.19904#0.99917)	=(-0.48461#0.99994)	=(0.70625#0.99998)	Dof-type zinc finger DNA-binding family protein
Niben101Scf00090g01010	14.1761	52.8165	34.6284	13.6385	>(1.7029#7.75E-08)	=(1.2179#0.0074628)	=(-0.031652#0.99998)	Annexin D5
Niben101Scf00090g01014	9.25735	14.1469	12.8267	8.95721	=(0.41716#0.30492)	=(0.3999#0.92779)	=(-0.023429#0.99998)	THO complex subunit 5B
Niben101Scf00090g02002	0.143201	0.4383	0.497576	0.448432	=(1.4192#0.99917)	=(1.7263#0.99994)	=(1.671#0.99998)	abscisic acid responsive element-binding factor 1
Niben101Scf00090g02003	16.6543	8.76134	13.7921	15.7983	=(-1.1213#0.22715)	=(-0.34264#0.99994)	=(-0.052003#0.99998)	DNA-directed RNA polymerase V subunit 1
Niben101Scf00090g03004	0.369347	0.782632	0.483726	0.444846	=(0.8887#0.95596)	=(0.31863#0.99994)	=(0.29245#0.99998)	Glutamate receptor 3.1
Niben101Scf00090g04004	0	0	0	0	NA(NA#NA)	NA(NA#NA)	NA(NA#NA)	GRF zinc finger protein [Medicago truncatula
Niben101Scf00090g04005	5.95671	1.67109	2.4837	1.97917	=(-2.0284#0.1665)	=(-1.3326#0.68571)	=(-1.5655#0.99998)	Protein kinase family protein
Niben101Scf00090g04014	0.533028	0.0256697	0	0.0505807	=(-4.5707#0.8982)	NA(NA#NA)	=(-3.3734#0.99998)	Cold regulated gene 27, putative isoform 3 [Theobroma cacao] gb|EOY14455.1| Cold regulated gene 27, putative isoform 3 [Theobroma cacao
Niben101Scf00090g05004	5.66313	6.86955	5.41843	3.82665	=(0.083955#0.99917)	=(-0.13431#0.99994)	=(-0.5414#0.99998)	Coenzyme Q-binding protein COQ10 homolog, mitochondrial
Niben101Scf00090g05006	14.8369	17.3961	13.9537	12.9403	=(0.03492#0.99917)	=(-0.15912#0.99994)	=(-0.17319#0.99998)	Unknown protein
Niben101Scf00090g07001	5.8835	7.20104	3.02071	4.4181	=(0.096871#0.99917)	=(-1.0324#0.99994)	=(-0.38913#0.99998)	Cytochrome P450 superfamily protein
Niben101Scf00090g07002	11.3245	12.5062	12.7275	16.2488	=(-0.051468#0.99917)	=(0.097916#0.99994)	=(0.545#0.99998)	Peroxisomal multifunctional enzyme type 2
Niben101Scf00090g07003	18.1254	11.0834	16.3235	20.9942	=(-0.90426#0.10284)	=(-0.22164#0.99994)	=(0.2361#0.99998)	Thioredoxin superfamily protein
Niben101Scf00090g08010	0.0391293	0.414567	0.163153	0.0544588	=(3.2106#0.85529)	=(1.9893#0.99994)	=(0.50104#0.99998)	Alpha-amylase
Niben101Scf00090g08011	1.53742	3.54412	1.37366	1.07574	=(1.0103#0.67055)	=(-0.23307#0.99994)	=(-0.49106#0.99998)	Vacuolar import/degradation, Vid27-related protein
Niben101Scf00090g08013	5.98113	2.15105	3.57495	5.90913	=(-1.67#0.078182)	=(-0.81308#0.86987)	=(0.0066488#0.99998)	Protein WEAK CHLOROPLAST MOVEMENT UNDER BLUE LIGHT 1
Niben101Scf00090g10001	8.53694	14.9845	13.6804	9.70907	=(0.61703#0.84829)	=(0.60973#0.99994)	=(0.20974#0.99998)	ATP synthase mitochondrial F1 complex assembly factor 1
Niben101Scf00090g10002	2.9855	2.85977	2.42998	1.96372	=(-0.25673#0.99917)	=(-0.36761#0.99994)	=(-0.58026#0.99998)	Unknown protein
Niben101Scf00090g11001	0.567368	0.348015	0.0622551	0.311702	=(-0.8998#0.99917)	=(-3.2586#0.99994)	=(-0.84#0.99998)	BnaCnng72080D, partial [Brassica napus
Niben101Scf00090g11003	0	0	0	0	NA(NA#NA)	NA(NA#NA)	NA(NA#NA)	Unknown protein
Niben101Scf00090g11004	0.194536	0.28855	0.36501	0	=(0.37413#0.99917)	=(0.83732#0.99994)	NA(NA#NA)	Pentatricopeptide repeat-containing protein
Niben101Scf00090g12004	0	0	0	0	NA(NA#NA)	NA(NA#NA)	NA(NA#NA)	Glycogenin-2
Niben101Scf00090g13005	0	0	0	0	NA(NA#NA)	NA(NA#NA)	NA(NA#NA)	Unknown protein
Niben101Scf00090g13008	0.0562068	0.05955	0.102532	0.11734	=(-0.1113#0.99917)	=(0.79668#0.99994)	=(1.086#0.99998)	Glycogenin-2
Niben101Scf00090g13009	0	0	0	0	NA(NA#NA)	NA(NA#NA)	NA(NA#NA)	conserved hypothetical protein [Ricinus communis] gb|EEF26527.1| conserved hypothetical protein [Ricinus communis
Niben101Scf00090g13016	16.5781	14.5012	14.9266	14.5227	=(-0.38776#0.99917)	=(-0.22197#0.99994)	=(-0.16685#0.99998)	Unknown protein
Niben101Scf00090g13017	33.4008	30.5102	34.0231	37.0323	=(-0.32525#0.99917)	=(-0.043948#0.99994)	=(0.17302#0.99998)	Tic22-like family protein
Niben101Scf00090g14001	0.753777	1.02679	0.785735	0.449606	=(0.25127#0.99917)	=(-0.010677#0.99994)	=(-0.72135#0.99998)	40S ribosomal protein S24-1
Niben101Scf00090g14005	0	0	0	0	NA(NA#NA)	NA(NA#NA)	NA(NA#NA)	Calcium-binding mitochondrial carrier protein SCaMC-2-B
Niben101Scf00090t13013	0	0	0	0	NA(NA#NA)	NA(NA#NA)	NA(NA#NA)	Unknown protein
Niben101Scf00090t13014	0	0	0	0	NA(NA#NA)	NA(NA#NA)	NA(NA#NA)	Unknown protein
Niben101Scf00091g00002	1.35741	1.4673	1.25243	1.54135	=(-0.08235#0.99917)	=(-0.18671#0.99994)	=(0.20746#0.99998)	Receptor-like protein kinase
Niben101Scf00091g00013	3.25445	4.12207	2.37215	2.1966	=(0.1463#0.99917)	=(-0.5268#0.99994)	=(-0.54302#0.99998)	AP-3 complex subunit sigma
Niben101Scf00091g00017	0.287898	0.424378	0.365344	0.365844	=(0.36514#0.99917)	=(0.27312#0.99994)	=(0.36979#0.99998)	Mitochondrial transcription termination factor family protein
Niben101Scf00091g01023	54.8158	82.1459	63.368	60.3364	=(0.38894#0.049074)	=(0.13858#0.99994)	=(0.16256#0.99998)	NADH-quinone oxidoreductase subunit I
Niben101Scf00091g01025	3.56692	1.20493	3.61038	2.21236	=(-1.7604#0.50205)	=(-0.053112#0.99994)	=(-0.66497#0.99998)	Receptor-like protein kinase
Niben101Scf00091g01026	0	0	0	0	NA(NA#NA)	NA(NA#NA)	NA(NA#NA)	BTB/POZ domain-containing protein
Niben101Scf00091g01028	0.679428	0.499482	0.722688	0.513811	=(-0.63855#0.99917)	=(0.01847#0.99994)	=(-0.37896#0.99998)	Unknown protein
Niben101Scf00091t00014	0	0	0	0	NA(NA#NA)	NA(NA#NA)	NA(NA#NA)	AP-3 complex subunit sigma
Niben101Scf00094g00006	0.513762	0.476281	0.870259	0.804415	=(-0.30395#0.99917)	=(0.68976#0.99994)	=(0.67096#0.99998)	BnaA07g02280D [Brassica napus
Niben101Scf00094g00007	1.06142	0.856805	0.882505	0.896903	=(-0.50362#0.99917)	=(-0.33691#0.99994)	=(-0.21885#0.99998)	Condensin-2 complex subunit H2
Niben101Scf00094g00008	1.27799	0.0677002	0.266434	1.01717	=(-4.4332#0.44695)	=(-2.3326#0.99994)	=(-0.30519#0.99998)	Pectinesterase/pectinesterase inhibitor
Niben101Scf00094g00009	139.556	58.5268	123.753	153.175	<(-1.4483#0.0031331)	=(-0.24396#0.99994)	=(0.15846#0.99998)	Major pollen allergen Bet v 1-D/H
Niben101Scf00094g01002	23.2439	18.949	16.7933	8.51504	=(-0.48939#0.98191)	=(-0.53954#0.99994)	=(-1.4246#0.42095)	Protein DEHYDRATION-INDUCED 19 homolog 7
Niben101Scf00094g02004	7.47958	12.9342	7.04989	5.23483	=(0.5955#0.6429)	=(-0.15594#0.99994)	=(-0.49069#0.99998)	GATA transcription factor 15
Niben101Scf00094g03003	1.10004	1.39288	0.671227	1.00822	=(0.14586#0.99917)	=(-0.78327#0.99994)	=(-0.10163#0.99998)	Mitochondrial import inner membrane translocase subunit TIM22-1
Niben101Scf00094g03004	0	0	0.0173003	0	NA(NA#NA)	NA(NA#NA)	NA(NA#NA)	acyl-CoA synthetase 5
Niben101Scf00094t00015	0	0	0	0	NA(NA#NA)	NA(NA#NA)	NA(NA#NA)	Major pollen allergen Bet v 1-D/H
Niben101Scf00094t01006	0	0	0	0	NA(NA#NA)	NA(NA#NA)	NA(NA#NA)	Protein DEHYDRATION-INDUCED 19 homolog 7
Niben101Scf00095g00003	1.19606	0.881534	1.57202	0.488535	=(-0.63486#0.99917)	=(0.32374#0.99994)	=(-1.2676#0.99998)	TPA: hypothetical protein ZEAMMB73_908552 [Zea mays
Niben101Scf00095g02005	3.57112	5.70581	4.41299	3.45707	=(0.4814#0.78638)	=(0.2348#0.99994)	=(-0.022706#0.99998)	4-hydroxyphenylpyruvate dioxygenase
Niben101Scf00095g05001	7.946	10.7222	8.98343	7.30387	=(0.23765#0.99867)	=(0.10646#0.99994)	=(-0.097446#0.99998)	Kelch-like protein 8
Niben101Scf00095g05002	0	0	0	0	NA(NA#NA)	NA(NA#NA)	NA(NA#NA)	Unknown protein
Niben101Scf00095g07001	0	0.122262	0.257765	0.154871	NA(NA#NA)	NA(NA#NA)	NA(NA#NA)	Exostosin family protein
Niben101Scf00095g08002	0	0	0	0	NA(NA#NA)	NA(NA#NA)	NA(NA#NA)	F-box/FBD/LRR-repeat protein
Niben101Scf00095g08004	5.30774	9.78731	6.96002	5.31097	=(0.68816#0.14904)	=(0.32041#0.99994)	=(0.024999#0.99998)	Cell wall protein AWA1 isoform 1 [Theobroma cacao] gb|EOX93560.1| Cell wall protein AWA1 isoform 1 [Theobroma cacao
Niben101Scf00095g08008	7.83487	3.9123	4.81989	2.37973	=(-1.1965#0.72554)	=(-0.77149#0.99994)	=(-1.695#0.99998)	RING finger protein 44
Niben101Scf00096g00004	0.24733	0	0	0.0198592	NA(NA#NA)	NA(NA#NA)	=(-3.6144#0.99998)	Myb family transcription factor APL
Niben101Scf00096g00005	2.02701	3.97699	3.20855	4.23168	=(0.77767#0.99917)	=(0.59199#0.99994)	=(1.086#0.99998)	BnaA07g17560D [Brassica napus
Niben101Scf00096g01006	0	0	0	0	NA(NA#NA)	NA(NA#NA)	NA(NA#NA)	animal RPA1 domain protein [Medicago truncatula
Niben101Scf00096g01009	4.16022	6.54263	6.87757	2.98549	=(0.45855#0.95261)	=(0.65466#0.99994)	=(-0.45457#0.99998)	product [Oryza sativa Japonica Group
Niben101Scf00096g02003	5.40005	10.0011	7.02533	5.65855	=(0.69446#0.52945)	=(0.30901#0.99994)	=(0.091581#0.99998)	Zinc finger CCCH domain-containing protein 14
Niben101Scf00096g03005	0.188682	0	0	0	NA(NA#NA)	NA(NA#NA)	NA(NA#NA)	plastid lipid-associated protein [Vitis pseudoreticulata
Niben101Scf00096g03007	11.8661	9.41525	9.58658	15.6579	=(-0.52843#0.95278)	=(-0.37834#0.99994)	=(0.42417#0.99998)	Plastid-lipid associated protein PAP / fibrillin family protein
Niben101Scf00096g04003	0.447296	0.118475	0.46626	0.700348	=(-2.1113#0.99917)	=(-0.010677#0.99994)	=(0.67096#0.99998)	Phosducin-like protein 3
Niben101Scf00096g04005	0.519183	0.0733419	0.0541195	0	=(-3.0182#0.90438)	=(-3.3326#0.99994)	NA(NA#NA)	receptor lectin kinase
Niben101Scf00096g04015	130.826	81.0436	91.467	131.966	=(-0.88554#5.71E-05)	=(-0.58691#0.0083325)	=(0.036631#0.99998)	Actin
Niben101Scf00096g04017	0.156008	0	0.162622	0	NA(NA#NA)	=(-0.010677#0.99994)	NA(NA#NA)	Thioredoxin superfamily protein isoform 3 [Theobroma cacao] gb|EOY02714.1| Thioredoxin superfamily protein isoform 3 [Theobroma cacao
Niben101Scf00096g05003	0	0	0	0	NA(NA#NA)	NA(NA#NA)	NA(NA#NA)	Ycf1 (chloroplast) [Salvia miltiorrhiza
Niben101Scf00096g05004	0	0	0	0	NA(NA#NA)	NA(NA#NA)	NA(NA#NA)	Ycf1, partial (chloroplast) [Lepechinia mexicana
Niben101Scf00096g05005	1.4954	2.36596	1.84978	1.64419	=(0.46724#0.99917)	=(0.23624#0.99994)	=(0.16096#0.99998)	Growth-regulating factor 9
Niben101Scf00096g06002	0	0	0	0	NA(NA#NA)	NA(NA#NA)	NA(NA#NA)	Unknown protein
Niben101Scf00099g00002	2.55713	1.96698	1.13194	1.68196	=(-0.57321#0.99917)	=(-1.2463#0.99994)	=(-0.58026#0.99998)	DNA-directed RNA polymerase II subunit RPB4
Niben101Scf00099g00003	9.3936	17.3351	12.7162	8.53946	=(0.68929#0.21859)	=(0.36634#0.99994)	=(-0.11341#0.99998)	RING finger protein 148
Niben101Scf00099g00007	0	0	0	0.142663	NA(NA#NA)	NA(NA#NA)	NA(NA#NA)	Replicase polyprotein 1a
Niben101Scf00099g00017	14.4583	20.0363	22.1849	18.231	=(0.27606#0.95973)	=(0.5471#0.99994)	=(0.35862#0.99998)	BnaC05g06140D [Brassica napus
Niben101Scf00099g01001	39.7631	28.113	30.9853	39.8	=(-0.69485#0.86767)	=(-0.43043#0.99994)	=(0.025458#0.99998)	pollen preferential protein [Lilium longiflorum] emb|CAA78977.1| pollen preferential protein [Lilium longiflorum] gb|AAA33399.1| pollen preferential protein [Lilium longiflorum
Niben101Scf00099g01005	1.0191	0.666882	0.609263	0.766532	=(-0.80645#0.99917)	=(-0.81274#0.99994)	=(-0.38675#0.99998)	70 kDa peptidyl-prolyl isomerase [Aegilops tauschii
Niben101Scf00099t00004	0	0	0	0	NA(NA#NA)	NA(NA#NA)	NA(NA#NA)	Replicase polyprotein 1a
Niben101Scf00100g00002	0	0	0	0	NA(NA#NA)	NA(NA#NA)	NA(NA#NA)	Oligopeptide transporter 2
Niben101Scf00100g00010	0	0	0	0	NA(NA#NA)	NA(NA#NA)	NA(NA#NA)	Avr9/Cf-9 rapidly elicited protein 11, partial [Nicotiana tabacum
Niben101Scf00100g00011	0.113814	0	0	0	NA(NA#NA)	NA(NA#NA)	NA(NA#NA)	receptor-like protein kinase 4
Niben101Scf00100g00015	1.4679	1.12661	1.55423	1.48397	=(-0.57642#0.99917)	=(0.011866#0.99994)	=(0.03983#0.99998)	Guanine nucleotide-binding protein subunit beta-like protein
Niben101Scf00100g00017	0.300049	4.24484	2.22619	0.681667	=(3.6278#0.059049)	=(2.8207#0.6461)	=(1.208#0.99998)	Gibberellin receptor GID1
Niben101Scf00100g00020	0.37358	7.43416	2.62434	1.66153	>(4.12#0.0017907)	=(2.7419#0.48973)	=(2.1771#0.99998)	Gibberellin receptor GID1
Niben101Scf00100t00001	0	0	0	0	NA(NA#NA)	NA(NA#NA)	NA(NA#NA)	Avr9/Cf-9 rapidly elicited protein 11, partial [Nicotiana tabacum
Niben101Scf00103g00002	0.829154	3.01191	0.308682	2.28737	=(1.6663#0.89838)	=(-1.4961#0.99994)	=(1.4881#0.99998)	RING finger protein 44
Niben101Scf00103g00017	0	0	0	0	NA(NA#NA)	NA(NA#NA)	NA(NA#NA)	Expansin-A1
Niben101Scf00103g00018	12.015	8.94418	28.8098	33.822	=(-0.62048#0.98191)	=(1.1911#0.15311)	=(1.5172#0.10695)	Non-specific lipid-transfer protein 1
Niben101Scf00103g00019	5.80673	14.071	12.0127	6.10783	=(1.0823#0.048555)	=(0.97818#0.3186)	=(0.097055#0.99998)	MAC/Perforin domain-containing protein
Niben101Scf00103g01006	0.888945	4.24179	1.87449	1.28915	=(2.0598#0.0093404)	=(1.0057#0.99994)	=(0.56037#0.99998)	Protein kinase superfamily protein
Niben101Scf00103g03008	12.7676	40.0495	32.867	16.2596	>(1.4546#0.00024301)	=(1.2936#0.015166)	=(0.37293#0.99998)	BnaC01g23290D [Brassica napus
Niben101Scf00103g04001	4.05012	7.70365	5.33441	3.88941	=(0.73292#0.25464)	=(0.32678#0.99994)	=(-0.034294#0.99998)	PAP/OAS1 substrate-binding domain superfamily
Niben101Scf00103g04008	0.338073	0.728302	0.0704812	0.258785	=(0.91255#0.98162)	=(-2.3326#0.99994)	=(-0.36146#0.99998)	Serine/threonine-protein kinase 4 homolog A
Niben101Scf00103g04009	4.41126	2.80419	3.2188	3.29995	=(-0.84827#0.99917)	=(-0.52525#0.99994)	=(-0.39463#0.99998)	2-oxoglutarate (2OG) and Fe(II)-dependent oxygenase superfamily protein
[truncated: 61,826 more rows]

## Sheet: Common DEGs
ID	CK	OV3	OV10	OV14	OV3vsCK	OV10vsCK	OV14vsCK	Anno
Niben101Ctg09403g00001	760.862	96.862	125.671	347.116	<(-3.1683#7.04E-24)	<(-2.6686#2.56E-20)	<(-1.1081#8.92E-06)	Unknown protein
Niben101Ctg11091g00003	113.961	12.5277	10.3361	15.3067	<(-3.38#8.89E-14)	<(-3.5334#2.33E-14)	<(-2.8722#1.45E-11)	Xyloglucan endotransglucosylase/hydrolase protein 24
Niben101Ctg13736g00004	10.6403	980.863	304.317	116.143	>(6.3318#1.14E-238)	>(4.7674#3.97E-72)	>(3.4724#9.26E-22)	Glucan endo-1,3-beta-glucosidase
Niben101Ctg13782g00003	124.85	11.6841	8.53104	18.7516	<(-3.6122#1.33E-25)	<(-3.9419#1.55E-27)	<(-2.711#1.25E-19)	Xyloglucan endotransglucosylase/hydrolase protein 24
Niben101Ctg14008g00002	2.85204	62.5166	39.1103	32.7474	>(4.2595#5.68E-16)	>(3.7069#8.43E-09)	>(3.5454#2.09E-06)	UDP-Glycosyltransferase superfamily protein
Niben101Scf00031g02001	20.3228	64.5948	167.357	162.19	>(1.4737#6.14E-05)	>(2.9712#1.12E-24)	>(3.0206#6.40E-23)	G-type lectin S-receptor-like serine/threonine-protein kinase
Niben101Scf00046g08005	232.543	41.5038	64.5484	19.6466	<(-2.6808#7.68E-20)	<(-1.9196#2.47E-13)	<(-3.541#8.19E-27)	BnaC04g32810D [Brassica napus
Niben101Scf00055g03019	2.08447	94.1431	49.4477	31.1453	>(5.3024#1.12E-23)	>(4.4976#1.59E-11)	>(3.9254#4.49E-06)	Sec14p-like phosphatidylinositol transfer family protein
Niben101Scf00073g04002	14.5269	2.96837	3.97189	1.85706	<(-2.4856#0.00023627)	<(-1.9414#0.004025)	<(-2.9435#9.95E-05)	heat shock transcription factor A2
Niben101Scf00107g03008	115.441	3258.53	601.028	472.648	>(4.6243#0)	>(2.3097#4.15E-59)	>(2.0577#2.20E-37)	Cysteine-rich venom protein
Niben101Scf00148g00004	2.12176	32.897	29.6694	33.5993	>(3.76#0.0001865)	>(3.7351#0.0012617)	>(4.0092#0.0011146)	Plant invertase/pectin methylesterase inhibitor superfamily protein
Niben101Scf00173g05015	12.217	73.2119	91.834	60.5572	>(2.3885#1.24E-15)	>(2.8396#1.07E-21)	>(2.3335#2.05E-10)	Diphosphomevalonate decarboxylase
Niben101Scf00213g01002	12.1143	157.683	82.8249	44.0052	>(3.5076#3.83E-74)	>(2.7028#1.32E-29)	>(1.8851#5.36E-09)	receptor-like protein kinase 1
Niben101Scf00219g07014	4.99067	55.5034	39.3094	27.4032	>(3.2806#1.12E-22)	>(2.907#1.18E-13)	>(2.4812#4.10E-07)	Sec14p-like phosphatidylinositol transfer family protein
Niben101Scf00225g00008	5.28096	66.9238	66.3905	63.7014	>(3.469#1.75E-18)	>(3.5815#7.52E-18)	>(3.6166#3.14E-16)	O-methyltransferase 1
Niben101Scf00270g15011	2.89671	157.75	26.8597	31.6429	>(5.5724#2.58E-70)	>(3.1424#9.60E-09)	>(3.4735#2.36E-10)	UDP-Glycosyltransferase superfamily protein
Niben101Scf00282g02006	40.8256	1.67141	3.98656	3.69262	<(-4.805#2.65E-06)	<(-3.4268#7.21E-05)	<(-3.4426#0.00018777)	Ethylene-responsive transcription factor 10
Niben101Scf00313g07005	27.9601	211.805	164.344	67.2042	>(2.7266#2.32E-57)	>(2.4847#4.85E-38)	>(1.2893#2.62E-05)	Benzyl alcohol O-benzoyltransferase
Niben101Scf00370g03023	3.0186	46.7422	43.2534	27.6955	>(3.7581#6.56E-40)	>(3.7703#1.18E-35)	>(3.2218#5.51E-19)	Mevalonate kinase
Niben101Scf00383g03001	32.8783	3.34942	6.23133	3.86391	<(-3.4898#1.53E-16)	<(-2.4701#1.30E-11)	<(-3.0649#1.54E-14)	ATP-dependent zinc metalloprotease FtsH
Niben101Scf00414g07005	21.2178	183.013	154.52	113.563	>(2.9139#1.63E-48)	>(2.7939#2.97E-37)	>(2.4443#4.97E-22)	Farnesyl pyrophosphate synthase 1
Niben101Scf00415g00002	3.78278	132.465	67.4434	14.4481	>(4.9354#6.48E-80)	>(4.0856#8.48E-37)	>(1.9575#0.0038225)	Receptor-like protein kinase
Niben101Scf00571g08006	15.2753	0.197766	0.37294	0.227318	<(-6.4659#1.78E-07)	<(-5.4267#3.99E-07)	<(-6.0462#1.60E-06)	calmodulin-binding family protein
Niben101Scf00611g09003	25.2672	4.83744	5.53473	2.39376	<(-2.5796#2.79E-05)	<(-2.2613#0.0001826)	<(-3.3758#1.96E-06)	[Oryza sativa Japonica Group] dbj|BAF05328.2| [Oryza sativa Japonica Group
Niben101Scf00640g04023	25.0013	1368.83	553.412	141.786	>(5.5801#7.55E-289)	>(4.3977#8.93E-109)	>(2.5278#2.39E-16)	Epoxide hydrolase 3
Niben101Scf00700g00005	0.0944805	48.4152	29.7429	16.2889	>(8.8066#2.37E-18)	>(8.2277#7.06E-12)	>(7.4538#1.97E-06)	Terpenoid synthase 18
Niben101Scf00700g09001	8.48384	41.1995	97.8089	49.1669	>(2.0852#3.10E-06)	>(3.4566#7.77E-22)	>(2.559#2.62E-07)	Caffeic acid 3-O-methyltransferase 1
Niben101Scf00712g02011	0.349526	171.642	84.346	51.1329	>(8.7451#5.78E-59)	>(7.8442#7.65E-32)	>(7.2168#1.09E-19)	Terpenoid synthase 19
Niben101Scf00735g01001	110.265	5.22588	11.2784	13.1208	<(-4.5938#4.40E-05)	<(-3.3599#0.00066717)	<(-3.0469#0.0037626)	Unknown protein
Niben101Scf00779g06009	21.2029	264.621	236.075	125.552	>(3.4469#5.45E-84)	>(3.4063#1.84E-71)	>(2.5901#1.89E-27)	12-oxophytodienoate reductase 1
Niben101Scf00789g00009	1.36436	29.221	26.1807	18.6671	>(4.2261#4.57E-14)	>(4.1916#5.41E-12)	>(3.7983#2.64E-07)	Aldehyde dehydrogenase
Niben101Scf00821g16001	2.86204	340.779	205.75	74.8604	>(6.701#2.49E-74)	>(6.0971#1.56E-45)	>(4.7332#3.54E-15)	Somatic embryogenesis receptor kinase 1
Niben101Scf00897g03002	112.501	681.034	447.158	302.527	>(2.4031#8.67E-69)	>(1.9203#3.67E-32)	>(1.4512#7.60E-13)	Glutathione S-transferase 3
Niben101Scf00994g00001	0.895161	84.1667	26.3477	31.4805	>(6.3603#3.86E-38)	>(4.8088#1.65E-11)	>(5.1603#2.48E-13)	Cytochrome P450 71B13
Niben101Scf01001g00003	4.28652	539.406	140.322	66.3222	>(6.7808#3.16E-128)	>(4.9622#1.93E-33)	>(3.9757#2.05E-13)	Glucan endo-1,3-beta-glucosidase
Niben101Scf01015g01002	11.5804	542.768	464.022	116.792	>(5.3559#1.38E-172)	>(5.2539#1.44E-145)	>(3.3583#1.36E-27)	Wound-induced protein
Niben101Scf01022g03042	33.6969	149.414	127.955	85.2247	>(1.954#6.36E-36)	>(1.8544#3.61E-26)	>(1.3628#1.24E-09)	ATP-citrate synthase subunit 1
Niben101Scf01042g03010	0.41427	26.6273	24.2691	16.288	>(5.8115#2.19E-07)	>(5.8018#2.10E-06)	>(5.3212#0.00095864)	conserved hypothetical protein [Ricinus communis] gb|EEF29405.1| conserved hypothetical protein [Ricinus communis
Niben101Scf01051g09003	39.9295	620.658	261.315	87.7742	>(3.7636#4.92E-281)	>(2.6397#1.87E-84)	>(1.1605#7.68E-08)	Hsc70-interacting protein
Niben101Scf01055g00003	22.9805	2.23817	3.2744	2.49272	<(-3.5547#1.70E-07)	<(-2.8817#4.87E-06)	<(-3.1805#2.95E-06)	Glycerophosphodiester phosphodiesterase 1
Niben101Scf01062g01001	99.5057	373.814	228.467	207.263	>(1.7148#1.42E-54)	>(1.1286#1.91E-16)	>(1.0827#1.53E-11)	hydroxycinnamoyl-CoA shikimate/quinate hydroxycinnamoyl transferase
Niben101Scf01063g02002	50.0866	6.8864	12.4489	19.321	<(-3.0573#2.31E-11)	<(-2.079#3.01E-07)	<(-1.3501#0.0010434)	Cinnamoyl-CoA reductase 1
Niben101Scf01063g04016	9.94322	1.26361	2.06755	3.19353	<(-3.1708#3.26E-08)	<(-2.3364#8.19E-06)	<(-1.6144#0.0028683)	Cellulose synthase-like protein D3
Niben101Scf01084g01009	3.85493	59.07	223.913	44.7097	>(3.743#1.16E-05)	>(5.7895#4.85E-23)	>(3.5599#0.0032232)	Late embryogenesis abundant hydroxyproline-rich glycoprotein family, putative [Theobroma cacao] gb|EOX95792.1| Late embryogenesis abundant hydroxyproline-rich glycoprotein family, putative [Theobroma cacao
Niben101Scf01084g02006	11.7766	208.227	58.9125	54.9558	>(3.9495#4.87E-49)	>(2.2521#5.81E-08)	>(2.2465#1.96E-06)	Peroxisomal membrane protein 11-5
Niben101Scf01084g03003	28.8468	1082.31	605.383	222.665	>(5.0349#3.51E-280)	>(4.3208#2.42E-146)	>(2.9725#6.37E-39)	Unknown protein
Niben101Scf01100g01006	16.4295	286.237	245.181	127.266	>(3.9282#6.59E-113)	>(3.8289#1.85E-92)	>(2.9776#3.11E-37)	3-ketoacyl-CoA thiolase
Niben101Scf01111g01003	2.18205	139.504	105.343	88.2854	>(5.8038#3.40E-64)	>(5.5227#8.02E-48)	>(5.3625#5.31E-39)	Hydroxymethylglutaryl-CoA synthase
Niben101Scf01230g01011	8.70525	184.064	71.7816	28.0908	>(4.2075#7.65E-83)	>(2.9731#3.39E-24)	>(1.7143#0.00042386)	Receptor-like protein kinase
Niben101Scf01239g02002	16.3343	109.088	164.272	142.697	>(2.5449#1.40E-24)	>(3.2595#6.52E-44)	>(3.1511#2.65E-35)	O-methyltransferase 1
Niben101Scf01249g06013	2.36287	92.5386	83.895	44.2442	>(5.0968#2.99E-33)	>(5.0794#1.82E-29)	>(4.251#1.18E-13)	Mitochondrial phosphate carrier protein [Medicago truncatula
Niben101Scf01316g01005	1.69309	26.5437	11.8019	12.23	>(3.776#5.64E-17)	>(2.7307#1.83E-05)	>(2.8768#3.41E-05)	lycopene isomerase [Solanum pennellii
Niben101Scf01398g00006	0.173248	79.0014	52.0426	37.8681	>(8.6382#4.84E-111)	>(8.1601#2.29E-77)	>(7.7961#8.70E-58)	arginine methyltransferase 11
Niben101Scf01400g00014	22.1195	1650.91	371.658	216.084	>(6.0271#1.29E-262)	>(4#1.54E-52)	>(3.3123#2.85E-25)	Thaumatin-like protein
Niben101Scf01432g06023	6.53091	52.8388	46.3343	45.0343	>(2.8216#2.83E-07)	>(2.7561#1.11E-05)	>(2.8098#7.06E-05)	Caffeoyl-CoA O-methyltransferase 3
Niben101Scf01486g04012	112.162	5.46086	42.3534	35.3778	<(-4.555#3.68E-31)	<(-1.4756#9.44E-09)	<(-1.6405#1.24E-10)	Aquaporin-like superfamily protein
Niben101Scf01511g02020	99.7246	45.3198	40.8386	45.902	<(-1.3325#0.00030037)	<(-1.3586#0.00010112)	<(-1.0953#0.0028698)	temperature-induced lipocalin
Niben101Scf01587g01006	189.642	61.6212	75.8223	40.1961	<(-1.8164#1.05E-06)	<(-1.3932#0.00010888)	<(-2.214#3.79E-09)	Multiprotein-bridging factor 1c
Niben101Scf01623g10003	37.4735	0.114087	0	0.674409	<(-8.5542#0.00010362)	<(-5.5116#4.62E-05)	<(-5.772#0.00015627)	BnaC05g01360D [Brassica napus
Niben101Scf01719g08001	8.90068	112.23	74.8374	66.7734	>(3.4617#1.50E-106)	>(3.0012#1.46E-60)	>(2.9314#2.56E-50)	ABC transporter G family member 41
Niben101Scf01719g08010	38.5271	514.839	344.077	204.74	>(3.5455#0)	>(3.0882#1.67E-278)	>(2.434#1.94E-123)	ABC transporter ATP-binding protein YtrE
Niben101Scf01729g01015	3.23997	99.0734	109.18	63.1507	>(4.7398#1.26E-48)	>(5.004#2.88E-53)	>(4.3089#5.52E-28)	Hydroxymethylglutaryl-CoA synthase
Niben101Scf01742g05006	5.86864	177.925	123.016	74.7451	>(4.7274#1.45E-81)	>(4.3191#3.58E-53)	>(3.695#4.55E-28)	Succinyl-CoA ligase [ADP-forming] subunit beta
Niben101Scf01785g04007	29.5167	3.87308	4.05016	5.97453	<(-3.1246#1.78E-07)	<(-2.9361#5.85E-07)	<(-2.2805#6.72E-05)	response regulator 9
Niben101Scf01836g00002	109.996	9.17591	29.0117	38.2094	<(-3.7781#4.07E-30)	<(-1.9933#4.79E-15)	<(-1.5013#3.13E-10)	Xyloglucan endotransglucosylase/hydrolase protein 24
Niben101Scf01934g02004	20.9552	873.9	871.901	198.399	>(5.1874#5.33E-262)	>(5.3082#7.43E-260)	>(3.2671#1.04E-43)	Glucan endo-1,3-beta-glucosidase B
Niben101Scf01942g06002	28.2801	0.705916	1.77492	0.57957	<(-5.5188#6.76E-06)	<(-4.0645#6.06E-05)	<(-5.5845#5.31E-05)	RING finger protein 44
Niben101Scf02026g02001	4.24917	30.3172	55.9336	22.734	>(2.6402#1.48E-07)	>(3.6479#6.93E-17)	>(2.4437#0.00052251)	Caffeic acid 3-O-methyltransferase 1
Niben101Scf02041g00002	238.245	5633.78	1989.15	718.793	>(4.3689#0)	>(2.9911#0)	>(1.6173#3.83E-70)	Chitinase 8
Niben101Scf02111g16018	18.1514	210.696	135.603	110.938	>(3.3424#1.11E-93)	>(2.8307#8.03E-50)	>(2.6357#1.13E-35)	ATP-citrate synthase subunit 1
Niben101Scf02171g00007	1.9533	69.2505	49.9	32.7137	>(4.9532#1.25E-17)	>(4.6045#5.41E-12)	>(4.09#1.03E-06)	chitinase [Zea mays subsp. parviglumis
Niben101Scf02195g08004	7.12949	0.550461	0.240705	0.110474	<(-3.8897#6.53E-05)	<(-4.959#2.90E-05)	<(-5.9879#7.84E-05)	phosphatidylinositol-4-phosphate 5-kinase family protein
Niben101Scf02203g05002	4.12303	524.697	183.474	97.0887	>(6.797#1.91E-302)	>(5.4051#1.43E-108)	>(4.5816#1.44E-53)	3-hydroxy-3-methylglutaryl-coenzyme A reductase
Niben101Scf02228g02003	48.761	11.2947	7.95631	7.44045	<(-2.3047#0.0045425)	<(-2.6861#0.0017089)	<(-2.6881#0.0042345)	Unknown protein
Niben101Scf02407g03010	9.03342	664.066	376.422	133.592	>(6.0053#2.13E-88)	>(5.3104#2.12E-49)	>(3.9105#1.54E-14)	PRA1 family protein [Medicago truncatula
Niben101Scf02410g00002	3.23701	364.355	106.572	57.3867	>(6.6199#1.34E-102)	>(4.9704#8.36E-30)	>(4.1721#4.72E-14)	Chitinase 9
Niben101Scf02413g03022	44.4013	5.0868	3.18486	4.97021	<(-3.3204#2.39E-06)	<(-3.8719#5.18E-07)	<(-3.1351#1.84E-05)	Xyloglucan endotransglucosylase/hydrolase protein 22
Niben101Scf02420g08013	16.3407	95.9607	43.5483	48.5317	>(2.3593#4.46E-19)	>(1.3436#0.00075111)	>(1.5946#0.00019417)	Gibberellin receptor GID1
Niben101Scf02433g06003	114.777	482.049	335.138	234.573	>(1.8757#2.07E-104)	>(1.4753#8.00E-48)	>(1.0553#5.90E-17)	1-aminocyclopropane-1-carboxylate oxidase 3
Niben101Scf02456g00008	1.83001	17.0937	17.6615	14.1252	>(3.0289#6.33E-08)	>(3.2001#6.60E-08)	>(2.9725#3.57E-05)	Receptor protein kinase-like protein
Niben101Scf02465g00004	3.32231	52.6853	43.1127	24.1635	>(3.7925#3.37E-39)	>(3.6273#5.81E-30)	>(2.8867#1.05E-12)	Phospholipase D A
Niben101Scf02494g05001	71.7385	6.72531	16.7796	31.0689	<(-3.6097#4.19E-14)	<(-2.1666#4.05E-08)	<(-1.1832#0.0036177)	Protein EXORDIUM-like 3
Niben101Scf02499g03007	46.6024	167.085	152.846	93.5091	>(1.6474#5.02E-26)	>(1.643#4.32E-21)	>(1.0288#4.67E-05)	Isopentenyl-diphosphate Delta-isomerase II
Niben101Scf02543g01008	77.4429	1473.04	707.332	373.246	>(4.0549#0)	>(3.1206#8.32E-199)	>(2.293#1.65E-71)	1-aminocyclopropane-1-carboxylate oxidase 3
Niben101Scf02551g01007	244.261	36.0771	35.6033	76.9219	<(-2.9539#1.36E-11)	<(-2.8489#2.90E-11)	<(-1.6428#2.28E-05)	Unknown protein
Niben101Scf02605g09007	2.50291	16.7505	11.7406	10.2472	>(2.5479#9.31E-12)	>(2.1592#2.83E-06)	>(2.0577#0.00024424)	receptor kinase 3
Niben101Scf02622g07001	6.97156	73.9507	40.4092	28.8255	>(3.2124#4.28E-42)	>(2.4645#7.79E-17)	>(2.0719#1.31E-08)	Exostosin-2
Niben101Scf02786g03004	8.50228	214.806	113.58	54.956	>(4.4644#1.25E-23)	>(3.6691#9.30E-11)	>(2.7165#0.0022859)	conserved hypothetical protein [Ricinus communis] gb|EEF50652.1| conserved hypothetical protein [Ricinus communis
Niben101Scf02790g03012	7.39898	67.4947	56.9125	28.9579	>(2.9947#1.72E-23)	>(2.8728#6.07E-18)	>(1.9927#3.98E-05)	Serine/threonine-protein kinase 3
Niben101Scf02819g00005	7.11634	132.579	80.1441	30.1207	>(4.0249#1.26E-32)	>(3.4228#5.56E-17)	>(2.1057#0.0035205)	Early nodulin-like protein 1
Niben101Scf02838g07016	3.38656	37.7809	35.1144	23.8552	>(3.2851#2.81E-10)	>(3.3036#6.00E-09)	>(2.8405#0.00013528)	Early nodulin-like protein 1
Niben101Scf02877g02005	3.80489	350.243	184.697	79.2897	>(6.3297#1.63E-75)	>(5.5306#9.52E-40)	>(4.4053#3.87E-15)	Strictosidine synthase 1
Niben101Scf02907g06031	18.9643	135.67	125.032	86.43	>(2.6441#6.97E-54)	>(2.6504#6.90E-47)	>(2.2124#2.28E-24)	Alcohol dehydrogenase
Niben101Scf02918g00003	50.919	758.273	346.37	233.057	>(3.7018#4.50E-249)	>(2.6955#8.37E-84)	>(2.2185#2.81E-42)	1-aminocyclopropane-1-carboxylate oxidase
Niben101Scf03015g03010	32.203	215.708	199.426	76.3541	>(2.5492#3.39E-47)	>(2.56#4.56E-41)	>(1.2696#4.68E-05)	14-3-3-like protein GF14-C
Niben101Scf03029g01010	8.29655	40.3367	22.5025	18.8955	>(2.0868#1.92E-23)	>(1.3689#8.96E-07)	>(1.2116#0.0010469)	Phospholipid-transporting ATPase 10
Niben101Scf03046g04015	12.6943	0.22533	0.678945	0.1665	<(-6.0107#2.49E-07)	<(-4.2953#2.23E-06)	<(-6.2284#2.52E-06)	UDP-Glycosyltransferase superfamily protein
Niben101Scf03147g10010	55.4976	4.89234	6.26937	0.8926	<(-3.6985#6.55E-12)	<(-3.2166#1.76E-10)	<(-5.9341#1.40E-13)	Glutathione S-transferase U8
Niben101Scf03147g10015	17.4853	153.072	125.055	54.2868	>(2.9353#3.64E-45)	>(2.7678#5.31E-33)	>(1.6586#1.64E-06)	Glutathione S-transferase U7
Niben101Scf03171g03017	0.985473	132.485	48.5538	24.3342	>(6.8761#9.01E-62)	>(5.552#3.73E-23)	>(4.6501#2.05E-10)	Terpene synthase 5
Niben101Scf03194g01013	18.69	5.73864	8.39824	5.13297	<(-1.8981#1.02E-05)	<(-1.2247#0.0049218)	<(-1.8403#1.76E-05)	ABC-type transporter ATP-binding protein EcsA
Niben101Scf03240g01008	54.36	5.9118	5.41851	17.0135	<(-3.3955#1.61E-10)	<(-3.3972#1.82E-10)	<(-1.6517#0.00035919)	Eukaryotic aspartyl protease family protein
Niben101Scf03262g01002	2.14154	61.6247	27.2513	17.5246	>(4.6521#2.97E-22)	>(3.599#3.10E-08)	>(3.0568#0.00054961)	Cytochrome P450 superfamily protein
Niben101Scf03326g04010	42.6901	2.93153	6.83608	17.7419	<(-4.0588#1.58E-15)	<(-2.7132#9.46E-11)	<(-1.2426#0.0018338)	Cinnamoyl-CoA reductase 1
Niben101Scf03376g03004	2.48528	268.3	36.0646	52.7032	>(6.5596#5.46E-30)	>(3.7885#0.0015954)	>(4.4305#6.27E-05)	Cysteine-rich venom protein
Niben101Scf03385g02011	24.5535	1675.34	837.016	218.401	>(5.8977#0)	>(5.0207#6.38E-228)	>(3.1771#2.32E-43)	Plant basic secretory protein (BSP) family protein
Niben101Scf03413g01011	12.6553	40.722	37.2763	34.3834	>(1.4914#3.88E-06)	>(1.4879#9.94E-05)	>(1.4661#0.0022616)	Diphosphomevalonate decarboxylase
Niben101Scf03444g04026	260.48	60.0428	107.089	27.7144	<(-2.3118#1.38E-18)	<(-1.3529#7.85E-09)	<(-3.2083#4.55E-28)	BnaC04g32810D [Brassica napus
Niben101Scf03595g10007	65.7289	1.06889	3.89114	3.21195	<(-6.137#6.89E-10)	<(-4.1488#1.58E-08)	<(-4.3309#3.19E-08)	60S acidic ribosomal protein P1
Niben101Scf03766g07024	103.66	3.8169	7.52842	3.6718	<(-4.958#3.29E-44)	<(-3.854#1.52E-38)	<(-4.7951#6.50E-43)	TPX2 (targeting protein for Xklp2) protein family
Niben101Scf03927g01003	11.4289	0.777028	0.354946	0.191386	<(-4.0732#1.10E-08)	<(-5.0795#2.31E-09)	<(-5.8759#6.31E-09)	Calcium-transporting ATPase
Niben101Scf03990g00010	39.0955	289.731	356.89	108.781	>(2.695#4.74E-73)	>(3.1198#8.55E-98)	>(1.5005#9.51E-11)	Peroxidase 21
Niben101Scf03993g05005	0.53481	167.024	124.096	114.345	>(8.0922#9.63E-71)	>(7.7876#4.63E-54)	>(7.7643#1.74E-49)	Terpene synthase 5
Niben101Scf03993g06006	0.116403	102.608	60.0775	64.0175	>(9.5891#7.68E-38)	>(8.941#4.65E-24)	>(9.1273#1.16E-24)	Terpenoid synthase 18
Niben101Scf04003g08001	7.56782	48.4305	64.4527	69.4567	>(2.4833#7.08E-10)	>(3.0197#1.28E-14)	>(3.2223#1.38E-15)	Caffeoyl-CoA O-methyltransferase 4
Niben101Scf04015g01004	7.95654	89.2406	39.2811	34.8982	>(3.2928#7.72E-21)	>(2.233#7.40E-06)	>(2.1571#0.0003397)	2,3-bisphosphoglycerate-dependent phosphoglycerate mutase
Niben101Scf04036g04007	57.032	15.7629	15.2645	11.3723	<(-2.0499#6.19E-09)	<(-1.9722#7.79E-09)	<(-2.3021#8.25E-11)	ATP-dependent zinc metalloprotease FtsH
Niben101Scf04053g02006	11.9635	1037.16	656.257	130.071	>(6.2432#7.27E-130)	>(5.707#2.73E-82)	>(3.4667#3.67E-12)	Cysteine-rich venom protein
Niben101Scf04083g04040	27.2392	369.337	194.876	55.7353	>(3.5665#5.14E-179)	>(2.7682#3.55E-73)	>(1.057#0.00015053)	Heat shock 70 kDa protein
Niben101Scf04174g01004	53.3187	227.159	131.606	120.892	>(1.8963#2.89E-50)	>(1.2329#1.65E-14)	>(1.2051#9.19E-11)	Glutathione S-transferase 3
Niben101Scf04231g02014	37.5865	106.133	95.5867	76.1273	>(1.3029#5.99E-14)	>(1.276#2.34E-10)	>(1.0423#9.95E-05)	seed specific protein Bn15D1B [Zea mays] gb|ACG34551.1| seed specific protein Bn15D1B [Zea mays
Niben101Scf04287g06007	15.2309	88.5642	93.1869	61.4164	>(2.3451#2.11E-24)	>(2.5425#5.70E-26)	>(2.0357#8.88E-12)	Succinyl-CoA ligase [ADP-forming] subunit beta
Niben101Scf04362g07009	0.082983	31.5981	19.8607	11.711	>(8.3781#4.95E-12)	>(7.8323#8.10E-08)	>(7.165#0.00023042)	Terpene synthase 5
Niben101Scf04362g07011	0.151492	34.2228	19.9324	22.1735	>(7.6249#7.78E-14)	>(6.9691#2.85E-08)	>(7.2176#1.67E-08)	Cytochrome P450 71B14
Niben101Scf04444g09012	7.83718	93.9599	62.2703	38.0079	>(3.389#3.59E-31)	>(2.9196#2.99E-17)	>(2.302#3.68E-07)	Farnesyl pyrophosphate synthase
Niben101Scf04563g01016	25.9616	100.057	171.368	72.2911	>(1.7517#6.73E-13)	>(2.6521#2.95E-32)	>(1.5016#1.66E-05)	S-adenosyl-L-methionine-dependent methyltransferases superfamily protein
Niben101Scf04592g00020	0.630756	44.4278	35.6267	51.3795	>(5.9436#2.83E-14)	>(5.7491#3.98E-11)	>(6.3721#2.79E-15)	BURP domain-containing protein 3
Niben101Scf04626g00009	1.07926	60.9072	27.029	10.9661	>(5.6238#1.92E-33)	>(4.5758#7.32E-14)	>(3.3691#0.00049852)	Alpha-dioxygenase 1
Niben101Scf04626g01004	24.3701	5.41493	4.91604	9.85699	<(-2.3648#2.34E-08)	<(-2.3801#1.30E-08)	<(-1.2818#0.0021846)	Cellulose-synthase-like C4
Niben101Scf04652g00027	0.241241	19.1693	6.09513	7.78223	>(6.1175#1.66E-12)	>(4.5885#0.00097741)	>(5.0358#0.000259)	Unknown protein
Niben101Scf04664g01015	50.4912	2.97881	7.75435	4.09648	<(-4.2779#5.22E-06)	<(-2.7735#0.00051309)	<(-3.5995#0.00011543)	NAC transcription factor 29
Niben101Scf04739g01006	4.04807	23.233	30.1578	28.3367	>(2.3262#1.48E-05)	>(2.8266#8.02E-08)	>(2.8315#1.67E-06)	Farnesyl pyrophosphate synthase 1
Niben101Scf04787g02002	0.0376255	92.7025	103.66	55.5144	>(11.072#5.32E-21)	>(11.357#2.37E-22)	>(10.551#3.45E-13)	allene oxide synthase
Niben101Scf04869g01008	0.0349335	124.229	25.0897	11.5045	>(11.601#1.25E-27)	>(9.4177#8.27E-08)	>(8.3875#0.001346)	cytochrome P450, family 71, subfamily B, polypeptide 35
Niben101Scf04869g03002	29.7677	520.435	223.23	77.6911	>(3.9332#1.30E-175)	>(2.8361#3.32E-56)	>(1.4081#8.81E-07)	Glucan endo-1,3-beta-glucosidase
Niben101Scf04939g02007	3.75135	31.9976	17.7357	13.1287	>(2.8978#2.37E-18)	>(2.1706#5.74E-07)	>(1.8314#0.0022009)	Dual specificity protein phosphatase 4
Niben101Scf04941g01011	13.2423	227.97	118.808	35.6817	>(3.911#3.25E-100)	>(3.0948#2.54E-42)	>(1.4542#0.00038845)	Receptor-like protein kinase
Niben101Scf05206g02002	33.3883	7.41212	7.90996	0.850036	<(-2.366#0.0012739)	<(-2.1482#0.0040552)	<(-5.2716#6.11E-06)	Heavy metal transport/detoxification superfamily protein
Niben101Scf05279g05006	13.5195	88.8068	60.826	49.9535	>(2.521#1.09E-14)	>(2.0991#1.64E-07)	>(1.9097#0.00013531)	Universal stress protein A-like protein
Niben101Scf05326g00010	2.24761	32.8917	66.48	31.8192	>(3.6766#8.09E-05)	>(4.8159#4.39E-10)	>(3.8476#0.00095835)	product [Oryza sativa Japonica Group
Niben101Scf05326g00012	1.00037	17.7931	43.1967	29.9025	>(3.958#0.00029455)	>(5.3617#2.34E-10)	>(4.9258#2.07E-06)	product [Oryza sativa Japonica Group
Niben101Scf05341g03002	529.272	90.2289	217.705	107.484	<(-2.747#1.38E-19)	<(-1.3522#1.90E-07)	<(-2.2758#3.01E-16)	Calcium-binding site, putative [Theobroma cacao] gb|EOY02645.1| Calcium-binding site, putative [Theobroma cacao
Niben101Scf05404g09001	15.4643	206.68	153.313	47.6449	>(3.5457#1.65E-47)	>(3.2389#1.74E-31)	>(1.6475#0.0011558)	Glutathione S-transferase U8
Niben101Scf05431g00003	6.43285	86.4733	24.6555	25.3343	>(3.5541#2.82E-39)	>(1.8678#1.88E-05)	>(2.0017#3.53E-05)	Squalene monooxygenase
Niben101Scf05458g00003	17.144	132.339	62.4679	50.5162	>(2.7538#7.35E-36)	>(1.7948#1.38E-09)	>(1.5832#1.94E-05)	hydroxycinnamoyl-CoA shikimate/quinate hydroxycinnamoyl transferase
Niben101Scf05553g06001	85.0598	17.5552	12.1031	34.9343	<(-2.4712#2.55E-19)	<(-2.8837#5.86E-24)	<(-1.2597#8.34E-08)	Protein EXORDIUM
Niben101Scf05601g00010	1.44732	63.4208	29.6464	17.3077	>(5.2588#9.41E-34)	>(4.2858#2.27E-14)	>(3.6041#9.18E-07)	sugar transporter protein 7
Niben101Scf05676g06014	15.6722	1.8794	1.38233	0.988734	<(-3.2545#3.91E-05)	<(-3.5736#2.29E-05)	<(-3.9624#2.68E-05)	GTP-binding elongation factor EF-Tu/EF-1A [Helicosporidium sp. ATCC 50920
Niben101Scf05692g00006	165.605	72.6824	5.51385	13.1664	<(-1.3827#0.0018401)	<(-4.9791#1.57E-14)	<(-3.6287#8.88E-12)	pG1 protein [Bacillus amyloliquefaciens
Niben101Scf05702g02010	24.7818	2.70211	1.97626	5.8191	<(-3.3918#2.34E-06)	<(-3.719#1.11E-06)	<(-2.0663#0.0029194)	Xyloglucan endotransglucosylase/hydrolase protein 22
Niben101Scf05711g00021	0.291626	47.8521	18.0621	11.2504	>(7.1637#1.03E-27)	>(5.8821#7.79E-11)	>(5.2938#4.15E-06)	Fatty acyl-CoA reductase 2
Niben101Scf05756g00005	23.7208	2.65492	2.85561	1.44084	<(-3.3541#2.14E-06)	<(-3.1249#7.50E-06)	<(-4.017#1.19E-06)	[Oryza sativa Japonica Group] dbj|BAF05328.2| [Oryza sativa Japonica Group
Niben101Scf05787g01001	0.266673	15.2165	10.861	10.9355	>(5.6398#3.47E-06)	>(5.2774#0.00037174)	>(5.3819#0.0011846)	heat shock transcription factor A3
Niben101Scf05848g05012	11.2338	92.471	86.0445	56.4391	>(2.8465#3.08E-22)	>(2.8667#1.46E-19)	>(2.353#2.78E-09)	Isopentenyl-diphosphate Delta-isomerase II
Niben101Scf05883g02007	32.4213	280.038	116.716	90.6969	>(2.9159#7.17E-70)	>(1.7774#1.57E-15)	>(1.5082#3.51E-08)	Membrane transporter D1
Niben101Scf05901g01008	66.7786	8.94823	4.22589	6.62179	<(-3.0944#3.03E-09)	<(-4.0526#1.69E-11)	<(-3.31#1.82E-09)	Calcium-dependent lipid-binding (CaLB domain) family protein
Niben101Scf06245g01017	0.0483107	71.1631	21.5033	20.2048	>(10.33#2.99E-21)	>(8.7274#6.28E-08)	>(8.7323#6.71E-07)	Terpene synthase 5
Niben101Scf06256g01001	20.3753	257.297	137.361	61.8134	>(3.4639#1.00E-100)	>(2.6825#5.27E-41)	>(1.6252#1.44E-08)	Calreticulin-3
Niben101Scf06358g00012	3.48763	34.9162	18.7515	16.2568	>(3.1289#1.97E-14)	>(2.3561#1.86E-05)	>(2.2448#0.00098157)	Serine carboxypeptidase-like 42
Niben101Scf06506g00001	9.27038	55.6048	46.0489	65.9147	>(2.3899#2.70E-22)	>(2.2419#7.56E-16)	>(2.854#8.44E-28)	Fatty acid oxidation complex subunit alpha
Niben101Scf06583g03008	7.74444	179.775	159.43	98.3907	>(4.3422#1.70E-178)	>(4.293#3.95E-154)	>(3.6914#3.54E-84)	ABC transporter ATP-binding protein YtrE
Niben101Scf06583g03009	10.1108	73.238	44.9235	43.9984	>(2.662#1.04E-56)	>(2.081#1.12E-24)	>(2.1457#4.50E-23)	ABC transporter G family member 31
Niben101Scf06763g00018	35.5402	18.0702	16.8796	10.121	<(-1.1705#0.00010287)	<(-1.1448#4.32E-05)	<(-1.788#1.29E-10)	phosphatidylinositol kinase putative [Albugo laibachii Nc14
Niben101Scf06890g01022	13.9494	284.663	159.162	33.3373	>(4.1563#2.18E-271)	>(3.4416#6.14E-131)	>(1.2811#6.74E-07)	Chaperone protein htpG family protein
Niben101Scf06958g02005	56.566	225.646	148.619	117.245	>(1.8014#2.22E-20)	>(1.323#7.88E-08)	>(1.0756#0.0019122)	Glutathione S-transferase family protein
Niben101Scf07000g01010	84.9739	9.97877	8.19954	12.4242	<(-3.2847#0.00010265)	<(-3.444#0.00010525)	<(-2.7497#0.0021433)	conserved hypothetical protein [Ricinus communis] gb|EEF49155.1| conserved hypothetical protein [Ricinus communis
Niben101Scf07019g01004	7.14269	37.4977	20.3544	21.7965	>(2.1976#3.39E-13)	>(1.4402#0.00089904)	>(1.6337#0.00071195)	calcium-dependent protein kinase 16
Niben101Scf07027g04006	116.898	44.5666	50.1824	29.272	<(-1.5859#1.92E-10)	<(-1.2906#3.41E-08)	<(-1.9735#3.42E-16)	Eukaryotic translation initiation factor 6-2
Niben101Scf07089g02011	89.7859	4.88018	16.3687	9.21545	<(-4.3961#2.99E-35)	<(-2.5261#1.30E-21)	<(-3.2602#2.96E-28)	UDP-Glycosyltransferase superfamily protein
Niben101Scf07242g07006	24.0148	158.142	100.557	82.2226	>(2.5246#1.83E-46)	>(1.9954#5.95E-21)	>(1.7997#2.67E-13)	Cytochrome P450 superfamily protein
Niben101Scf07491g00003	11.4769	359.465	278.426	61.5239	>(4.7744#2.51E-127)	>(4.5299#5.28E-95)	>(2.4465#1.50E-11)	Chitinase 9
Niben101Scf07491g00006	2.34634	66.4979	52.1066	26.861	>(4.6302#5.24E-19)	>(4.4024#4.36E-14)	>(3.5411#1.23E-05)	NAC domain containing protein 36
Niben101Scf07725g00004	0.209912	21.4614	7.58028	9.48441	>(6.4812#1.31E-10)	>(5.1038#0.0011265)	>(5.5218#0.00045103)	Terpenoid synthase 18
Niben101Scf07741g01026	14.4758	72.7588	51.7715	37.8751	>(2.1348#4.82E-23)	>(1.7679#8.91E-12)	>(1.4117#3.67E-05)	D-3-phosphoglycerate dehydrogenase
Niben101Scf07792g02034	0.295034	33.6547	15.2951	15.0491	>(6.6391#1.52E-12)	>(5.6255#1.14E-05)	>(5.6968#5.19E-05)	MLO-like protein 6
Niben101Scf07833g00010	57.4728	6.02144	5.67896	4.31771	<(-3.4494#7.08E-10)	<(-3.4098#1.09E-09)	<(-3.7104#5.71E-10)	1-aminocyclopropane-1-carboxylate oxidase homolog 1
Niben101Scf08001g00002	24.4337	2.14351	2.06839	1.25898	<(-3.7055#0.00043665)	<(-3.6329#0.00089094)	<(-4.2544#0.0010469)	Zinc finger protein 1
Niben101Scf08039g01005	5.5782	245.046	96.201	81.3878	>(5.2625#8.76E-89)	>(4.0376#5.89E-31)	>(3.8911#1.82E-24)	1-aminocyclopropane-1-carboxylate oxidase 3
Niben101Scf08047g01012	41.8022	10.4505	14.1246	17.0899	<(-2.1947#8.68E-10)	<(-1.636#1.08E-06)	<(-1.2663#0.0001853)	Expansin-like A1
Niben101Scf08057g00006	26.4047	372.416	240.169	115.324	>(3.6234#3.96E-91)	>(3.1146#3.48E-50)	>(2.1509#1.12E-14)	Protein PLANT CADMIUM RESISTANCE 2
Niben101Scf08127g08009	20.2257	71.7342	54.0147	49.403	>(1.6318#1.41E-12)	>(1.3466#2.44E-06)	>(1.3125#0.00018108)	6-phosphogluconate dehydrogenase, decarboxylating 3
Niben101Scf08130g00014	22.8908	191.351	310.906	55.3846	>(2.8687#4.71E-41)	>(3.6931#3.67E-78)	>(1.2988#0.003225)	Glutathione S-transferase U8
Niben101Scf08160g02006	3.43462	44.051	26.375	17.9797	>(3.4863#4.04E-16)	>(2.8704#1.01E-07)	>(2.4123#0.0010928)	Sec14p-like phosphatidylinositol transfer family protein
Niben101Scf08341g00020	1.37643	32.0754	14.3549	10.2826	>(4.3478#8.03E-34)	>(3.312#3.23E-12)	>(2.9253#5.77E-07)	receptor kinase 1
Niben101Scf08341g07010	13.4455	48.6943	47.4037	39.5741	>(1.662#3.23E-09)	>(1.7473#2.40E-08)	>(1.5815#4.92E-05)	Aldehyde dehydrogenase
Niben101Scf08566g08014	2.03499	18.1302	48.4034	30.8246	>(2.9606#0.00013325)	>(4.5014#1.44E-14)	>(3.9451#6.56E-08)	Peroxidase N1
Niben101Scf08718g00002	56.3554	9.15514	12.777	7.35314	<(-2.8166#9.73E-06)	<(-2.2116#0.00029132)	<(-2.914#1.82E-05)	BnaC07g47310D [Brassica napus
Niben101Scf08724g00012	19.0391	1.44341	1.0651	0.533279	<(-3.9161#0.00079544)	<(-4.2305#0.00098753)	<(-5.1338#0.0016339)	Protein phosphatase 2C family protein
Niben101Scf08767g00001	1.4448	45.4068	18.0727	12.5424	>(4.7793#6.05E-46)	>(3.5743#3.43E-15)	>(3.142#1.32E-08)	Cytochrome P450 superfamily protein
Niben101Scf08820g01004	12.7962	1.9233	1.52125	0.79882	<(-2.9287#0.00095247)	<(-3.143#0.00082252)	<(-3.9776#0.00040325)	Lysine--tRNA ligase
Niben101Scf08869g00002	4.31109	23.6609	25.0056	14.1085	>(2.2617#4.54E-11)	>(2.4655#1.08E-11)	>(1.7346#0.0017841)	Linoleate 9S-lipoxygenase 6
Niben101Scf08890g00002	315.013	109.461	44.4501	122.68	<(-1.7197#4.95E-11)	<(-2.8957#2.09E-23)	<(-1.3364#2.49E-08)	Unknown protein
Niben101Scf08895g01016	43.2705	0.909785	5.74184	14.9755	<(-5.7664#1.56E-15)	<(-2.9844#2.42E-10)	<(-1.5067#0.00044725)	arabinogalactan protein [Nicotiana alata
Niben101Scf08921g02018	0.988197	93.633	34.4145	17.7466	>(6.3714#9.54E-31)	>(5.0515#4.93E-11)	>(4.1907#0.00011045)	Cysteine protease 1
Niben101Scf08921g02024	73.771	1766.07	613.597	183.459	>(4.3867#0)	>(2.9856#3.43E-92)	>(1.3385#1.54E-08)	Cysteine protease 1
Niben101Scf08995g00012	33.2955	87.1544	74.0242	86.6693	>(1.1936#1.33E-05)	>(1.0821#0.0022629)	>(1.4043#0.00012822)	heat shock transcription factor B3
Niben101Scf09044g01012	9.88991	855.808	500.823	105.021	>(6.2405#2.95E-148)	>(5.5916#7.88E-87)	>(3.4327#1.49E-13)	Thaumatin-like protein
Niben101Scf09044g01015	0.421366	37.4107	93.3804	24.4107	>(6.2776#9.47E-07)	>(7.7213#1.12E-14)	>(5.8804#0.0010469)	Thaumatin-like protein
Niben101Scf09433g00001	54.9163	1.72443	10.6645	17.85	<(-5.1877#3.93E-19)	<(-2.435#2.34E-10)	<(-1.5972#1.04E-05)	arabinogalactan protein [Nicotiana alata
Niben101Scf09512g00004	101.086	36.9687	28.0738	41.6934	<(-1.6459#6.11E-05)	<(-1.9189#1.79E-06)	<(-1.2536#0.0028832)	Late embryogenesis abundant protein
Niben101Scf09701g01011	100.111	0.908765	7.02517	0.767431	<(-6.9781#3.71E-06)	<(-3.9035#3.81E-05)	<(-7.0032#3.79E-05)	BnaAnng04700D [Brassica napus
Niben101Scf09740g00003	31.4038	1163.77	349.796	105.657	>(5.0171#0)	>(3.4069#4.04E-83)	>(1.7745#9.20E-11)	PAR1 protein
Niben101Scf09822g01016	7.31495	116.431	28.3724	39.8646	>(3.7978#2.56E-27)	>(1.885#0.0034324)	>(2.4703#2.93E-05)	UDP-Glycosyltransferase superfamily protein
Niben101Scf09846g01010	48.9628	402.802	206.688	140.397	>(2.8457#6.70E-82)	>(2.0071#7.41E-27)	>(1.5439#3.96E-11)	Quinone oxidoreductase
Niben101Scf09870g00017	1.02702	84.6431	24.6417	16.3625	>(6.1702#6.80E-35)	>(4.514#1.71E-09)	>(4.018#2.69E-05)	ATP-dependent zinc metalloprotease FtsH
Niben101Scf09928g01001	5.0164	36.3327	38.5488	20.5875	>(2.6619#8.07E-11)	>(2.8714#2.18E-11)	>(2.0612#0.001802)	hydroxycinnamoyl-CoA shikimate/quinate hydroxycinnamoyl transferase
Niben101Scf10055g07005	38.1604	304.468	236.387	153.726	>(2.8015#1.28E-115)	>(2.5604#1.17E-77)	>(2.0343#1.29E-35)	NAD-dependent malic enzyme
Niben101Scf10254g01014	149.794	3.08914	10.5427	1.80707	<(-5.7943#2.05E-12)	<(-3.8993#2.39E-10)	<(-6.3491#2.93E-11)	Glutathione S-transferase U9
Niben101Scf10431g00014	177.563	2.15821	7.71507	1.70106	<(-6.557#1.89E-19)	<(-4.5951#3.70E-18)	<(-6.6816#4.73E-18)	30S ribosomal protein S19
Niben101Scf10488g01001	13.1826	658.564	216.194	110.69	>(5.448#6.76E-170)	>(3.965#4.77E-49)	>(3.0939#1.82E-19)	PAR1 protein
Niben101Scf10688g01013	2.16857	78.6763	59.9526	51.1378	>(4.9865#5.83E-31)	>(4.7184#1.31E-22)	>(4.5837#3.27E-18)	Early nodulin-like protein 1
Niben101Scf10688g02001	2.24584	91.5622	41.2387	26.1476	>(5.1548#1.22E-31)	>(4.1281#9.60E-13)	>(3.5655#1.40E-06)	Early nodulin-like protein 1
Niben101Scf10834g03005	55.507	717.461	373.422	117.878	>(3.4975#6.30E-256)	>(2.6795#2.79E-101)	>(1.1107#4.16E-08)	Calreticulin-3
Niben101Scf10919g01025	31.0384	120.101	104.013	87.9056	>(1.7575#4.78E-48)	>(1.6741#3.95E-35)	>(1.526#3.76E-23)	NADP-dependent D-sorbitol-6-phosphate dehydrogenase
Niben101Scf10986g00001	0.884868	118.616	102.253	35.4944	>(6.872#3.11E-20)	>(6.7819#3.10E-17)	>(5.3501#1.65E-05)	Cysteine-rich repeat secretory protein 55
Niben101Scf11684g00005	0.496503	12.389	10.5474	10.8299	>(4.4465#2.09E-05)	>(4.3384#0.00031606)	>(4.4712#0.00082935)	Receptor-like protein kinase
Niben101Scf11751g01007	30.7275	115.402	95.835	68.4741	>(1.7144#2.51E-13)	>(1.5704#1.14E-08)	>(1.1801#0.0038362)	S-adenosylmethionine synthase
Niben101Scf12045g06025	0.893747	115.574	26.942	16.6664	>(6.8201#1.84E-34)	>(4.8433#6.16E-08)	>(4.2451#0.00044842)	Wound-induced protein
Niben101Scf12270g02002	1.55165	35.8294	17.5093	13.8201	>(4.3346#1.42E-37)	>(3.4257#2.81E-15)	>(3.179#2.05E-10)	beta-fructofuranosidase [Solanum tuberosum
Niben101Scf12308g00011	99.3309	34.026	23.5879	32.9283	<(-1.7403#4.55E-07)	<(-2.1448#4.72E-10)	<(-1.5688#2.09E-06)	sarcoplasmic reticulum histidine-rich calcium-binding protein precursor, putative, expressed [Triticum aestivum
Niben101Scf12789g00006	1.46481	307.456	140.985	61.8822	>(7.5189#1.22E-51)	>(6.5181#5.28E-25)	>(5.4249#1.93E-10)	Cysteine-rich repeat secretory protein 55
Niben101Scf13593g00007	7.60863	69.2275	46.5489	27.3216	>(2.991#2.50E-18)	>(2.5425#8.27E-10)	>(1.8685#0.0030429)	RPM1 interacting protein 4 transcript 2 [Lactuca saligna
Niben101Scf13831g00008	5.05085	30.9011	23.643	19.6139	>(2.4184#1.53E-13)	>(2.1562#2.62E-08)	>(1.9814#2.82E-05)	U-box domain-containing protein 28
Niben101Scf14022g00011	53.9826	16.1006	27.3173	3.42875	<(-1.94#2.00E-08)	<(-1.0533#0.0022883)	<(-3.9526#9.97E-19)	Cytochrome P450 superfamily protein
Niben101Scf14679g00002	9.37394	160.306	132.977	74.9396	>(3.9014#2.90E-39)	>(3.7558#1.15E-30)	>(3.0231#2.14E-13)	Short-chain dehydrogenase reductase 4
Niben101Scf14852g00006	6.25986	30.6464	74.4993	36.6658	>(2.0969#0.00024364)	>(3.5024#4.25E-15)	>(2.5744#8.14E-05)	Caffeoyl-CoA O-methyltransferase 6
Niben101Scf14996g00009	29.6506	639.169	335.887	94.2776	>(4.2354#6.34E-290)	>(3.4313#4.54E-130)	>(1.693#1.01E-14)	Catalase
Niben101Scf15870g00001	6.50136	56.9295	30.0422	28.2086	>(2.9357#6.90E-30)	>(2.1376#1.69E-10)	>(2.1414#9.79E-09)	Exostosin-2
Niben101Scf16022g04010	4.86051	37.1475	31.7731	18.8731	>(2.7394#4.33E-22)	>(2.638#5.48E-17)	>(1.9813#3.26E-06)	Phospholipase D A
Niben101Scf16244g02026	216.994	4.80934	11.7578	4.30751	<(-5.6903#1.25E-23)	<(-4.2765#3.48E-21)	<(-5.6305#1.62E-22)	30S ribosomal protein S19
Niben101Scf19336g00004	0.0265188	72.3757	34.0563	26.7952	>(11.22#1.99E-11)	>(10.256#3.51E-06)	>(10.005#0.00014047)	1-aminocyclopropane-1-carboxylate oxidase 3
Niben101Scf21110g00005	10.5008	43.6912	30.149	32.9543	>(1.8622#2.71E-13)	>(1.451#7.65E-06)	>(1.6741#1.47E-06)	Fatty acid oxidation complex subunit alpha
Niben101Scf27914g00006	13.1823	192.972	99.1554	28.9547	>(3.6771#2.09E-116)	>(2.8405#1.75E-46)	>(1.1593#0.0029124)	Chaperone protein htpG family protein
Niben101Scf27945g00015	42.008	9.78723	7.21554	6.10175	<(-2.2964#5.23E-12)	<(-2.6121#1.37E-14)	<(-2.7592#2.00E-15)	NAC domain-containing protein 86
Niben101Scf28230g00019	165.599	7.55705	27.9155	47.7902	<(-4.6484#2.33E-45)	<(-2.6391#1.78E-28)	<(-1.7688#2.17E-17)	Xyloglucan endotransglucosylase/hydrolase protein 24
Niben101Scf35444g00004	31.3387	441.084	340.894	126.734	>(3.6204#5.52E-102)	>(3.3727#3.67E-72)	>(2.0399#3.19E-14)	Glutathione S-transferase U8
Novel00408	5.05463	51.5446	34.8485	20.6972	>(3.1555#2.85E-16)	>(2.7148#5.89E-09)	>(2.0579#0.0034811)	Multidrug resistance protein ABC transporter family [Medicago truncatula
Novel01182	33.9265	5.12838	5.22589	2.5263	<(-2.9205#0.00047775)	<(-2.7692#0.0011642)	<(-3.7232#0.00024751)
Novel01774	0.716007	14.7716	12.1906	13.3076	>(4.172#2.11E-05)	>(4.0191#0.00048332)	>(4.2403#0.00061552)	OSJNBb0045P24.6 [Oryza sativa Japonica Group
Novel02290	18.759	2.19712	2.36001	2.82	<(-3.2886#1.38E-05)	<(-3.0613#4.60E-05)	<(-2.7097#0.00043297)	PREDICTED: uncharacterized protein LOC104236158 [Nicotiana sylvestris
Novel03070	55.2584	12.9876	24.6365	18.845	<(-2.2837#2.62E-08)	<(-1.236#0.0019338)	<(-1.5279#0.00010148)
Novel03238	42.2726	471.603	256.552	102.233	>(3.2851#1.89E-128)	>(2.5309#3.40E-52)	>(1.2982#3.68E-07)	hypothetical protein PHAVU_003G123500g [Phaseolus vulgaris]>gi|561027847|gb|ESW26487.1| hypothetical protein PHAVU_003G123500g [Phaseolus vulgaris

## Sheet: KEGG enrichment
#Term	Database	ID	Input number	Background number	P-Value	Corrected P-Value	Input	KEGG_ID/KO	Entrez_ID
Sesquiterpenoid and triterpenoid biosynthesis	KEGG PATHWAY	sly00909	12	15	1.50203e-09	1.26171e-07	Niben101Scf01316g01005|Niben101Scf06245g01017|Niben101Scf00994g00001|Niben101Scf04362g07011|Niben101Scf00712g02011|Niben101Scf03993g06006|Niben101Scf05431g00003|Niben101Scf00072g05004|Niben101Scf03400g02010|Niben101Scf00700g00005|Niben101Scf04362g07009|Niben101Scf03993g05005	sly:101252376|sly:101264676|sly:101251277|sly:101251277|sly:101264676|sly:101264676|sly:101252376|sly:101251277|sly:101264676|sly:101264676|sly:101264676|sly:101264676|	101252376|101264676|101251277|101251277|101264676|101264676|101252376|101251277|101264676|101264676|101264676|101264676|
Plant-pathogen interaction	KEGG PATHWAY	sly04626	30	176	7.51276e-08	3.15536e-06	Niben101Scf00837g10012|Niben101Scf00953g03009|Niben101Scf00837g11004|Niben101Scf02245g00008|Niben101Scf04053g02006|Niben101Scf07608g00007|Niben101Ctg13610g00001|Niben101Scf13308g00004|Niben101Ctg11101g00001|Niben101Scf11105g01005|Niben101Scf04053g01004|Niben101Scf13593g00007|Niben101Scf04053g02007|Niben101Scf01005g02017|Niben101Scf03925g01010|Niben101Scf04216g07017|Niben101Scf06684g01005|Niben101…	sly:101265819|sly:100191111|sly:101265819|sly:101252553|sly:100191111|sly:101245298|sly:101245298|sly:101250219|sly:101247733|sly:543942|sly:101257608|sly:101248708|sly:100191111|sly:101245298|sly:543900|sly:101251099|sly:101260143|sly:100191111|sly:101246133|sly:101260188|sly:101265819|sly:101265138|sly:543720|sly:101249560|sly:100191111|sly:101265138|sly:101263330|sly:101257866|sly:544042|sly:1…	101265819|100191111|101265819|101252553|100191111|101245298|101245298|101250219|101247733|543942|101257608|101248708|100191111|101245298|543900|101251099|101260143|100191111|101246133|101260188|101265819|101265138|543720|101249560|100191111|101265138|101263330|101257866|544042|101265819|
Protein processing in endoplasmic reticulum	KEGG PATHWAY	sly04141	29	238	4.71686e-05	0.00132072	Niben101Scf00837g11004|Niben101Scf00466g04034|Niben101Scf05099g00008|Niben101Scf11715g03003|Niben101Scf04091g00030|Niben101Scf00837g10012|Niben101Scf05405g08004|Niben101Scf06684g01005|Niben101Scf13703g01006|Niben101Scf04091g00020|Niben101Scf07533g03002|Niben101Scf07528g00003|Niben101Scf09203g01012|Niben101Scf14394g01020|Niben101Scf04331g09018|Niben101Scf00698g00009|Niben101Scf33522g00003|Niben101…	sly:101265819|sly:101244997|sly:543958|sly:101264841|sly:101250041|sly:101265819|sly:101257163|sly:101260143|sly:101252822|sly:101250041|sly:101266349|sly:101264841|sly:543958|sly:543957|sly:101265819|sly:101252901|sly:101266349|sly:101248677|sly:101264951|sly:544282|sly:101263797|sly:544282|sly:101263797|sly:101249087|sly:101255185|sly:101246562|sly:101254866|sly:101265819|sly:544282|	101265819|101244997|543958|101264841|101250041|101265819|101257163|101260143|101252822|101250041|101266349|101264841|543958|543957|101265819|101252901|101266349|101248677|101264951|544282|101263797|544282|101263797|101249087|101255185|101246562|101254866|101265819|544282|
Terpenoid backbone biosynthesis	KEGG PATHWAY	sly00900	12	56	9.97295e-05	0.00209432	Niben101Scf02203g05002|Niben101Scf00414g07005|Niben101Scf04739g01006|Niben101Scf01111g01003|Niben101Scf01729g01015|Niben101Scf25893g00005|Niben101Scf01100g01006|Niben101Scf00370g03023|Niben101Scf02361g01002|Niben101Scf05848g05012|Niben101Scf00173g05015|Niben101Scf04444g09012	sly:101265292|sly:101259377|sly:543552|sly:100134904|sly:100134904|sly:101261961|sly:101262830|sly:101261961|sly:101260619|sly:100134905|sly:100134900|sly:101259377|	101265292|101259377|543552|100134904|100134904|101261961|101262830|101261961|101260619|100134905|100134900|101259377|
Phenylpropanoid biosynthesis	KEGG PATHWAY	sly00940	24	190	0.000127768	0.00214651	Niben101Scf01239g02002|Niben101Scf00709g02007|Niben101Scf14852g00006|Niben101Scf00158g04018|Niben101Scf00339g09005|Niben101Scf00789g00009|Niben101Scf00354g01012|Niben101Scf00700g09001|Niben101Scf00456g00003|Niben101Scf03170g04002|Niben101Scf01432g06023|Niben101Scf08273g02004|Niben101Scf00225g00008|Niben101Scf04003g08001|Niben101Scf02026g02001|Niben101Scf03790g00015|Niben101Scf09928g01001|Niben101…	sly:101251452|sly:101257228|sly:101260278|sly:101249418|sly:101248330|sly:101247788|sly:101255552|sly:101261963|sly:543698|sly:101247849|sly:101265977|sly:101249418|sly:101251452|sly:101265690|sly:101261963|sly:544249|sly:101256271|sly:544249|sly:101262063|sly:544293|sly:101251503|sly:543602|sly:544293|sly:544084|	101251452|101257228|101260278|101249418|101248330|101247788|101255552|101261963|543698|101247849|101265977|101249418|101251452|101265690|101261963|544249|101256271|544249|101262063|544293|101251503|543602|544293|544084|
Stilbenoid, diarylheptanoid and gingerol biosynthesis	KEGG PATHWAY	sly00945	9	33	0.000158877	0.00222428	Niben101Scf01432g06023|Niben101Scf00354g01012|Niben101Scf03170g04002|Niben101Scf04003g08001|Niben101Scf14852g00006|Niben101Scf03790g00015|Niben101Scf09928g01001|Niben101Ctg15041g00004|Niben101Scf00077g03005	sly:101265977|sly:101255552|sly:101247849|sly:101265690|sly:101260278|sly:544249|sly:101256271|sly:544249|sly:101262063|	101265977|101255552|101247849|101265690|101260278|544249|101256271|544249|101262063|
Flavonoid biosynthesis	KEGG PATHWAY	sly00941	10	43	0.00021239	0.00254867	Niben101Scf01432g06023|Niben101Scf00354g01012|Niben101Scf09590g02001|Niben101Scf03170g04002|Niben101Scf04003g08001|Niben101Scf14852g00006|Niben101Scf03790g00015|Niben101Scf09928g01001|Niben101Ctg15041g00004|Niben101Scf00077g03005	sly:101265977|sly:101255552|sly:101266107|sly:101247849|sly:101265690|sly:101260278|sly:544249|sly:101256271|sly:544249|sly:101262063|	101265977|101255552|101266107|101247849|101265690|101260278|544249|101256271|544249|101262063|
Biosynthesis of secondary metabolites	KEGG PATHWAY	sly01110	80	1036	0.000282467	0.0029659	Niben101Scf01239g02002|Niben101Scf00709g02007|Niben101Scf09590g02001|Niben101Scf00158g04018|Niben101Scf02361g01002|Niben101Scf00414g07005|Niben101Scf00354g01012|Niben101Scf04894g00006|Niben101Scf19336g00004|Niben101Scf06245g01017|Niben101Scf03993g06006|Niben101Scf09672g01005|Niben101Scf14852g00006|Niben101Scf02171g00007|Niben101Scf03400g02010|Niben101Scf01267g00002|Niben101Scf00700g09001|Niben101…	sly:101251452|sly:101257228|sly:101266107|sly:101249418|sly:101260619|sly:101259377|sly:101255552|sly:101253205|sly:544285|sly:101264676|sly:101264676|sly:101256649|sly:101260278|sly:101256086|sly:101264676|sly:101254608|sly:101261963|sly:101257483|sly:101264676|sly:101256341|sly:101257483|sly:101265292|sly:101265977|sly:544148|sly:543552|sly:101266787|sly:101264676|sly:100134904|sly:101268445|sl…	101251452|101257228|101266107|101249418|101260619|101259377|101255552|101253205|544285|101264676|101264676|101256649|101260278|101256086|101264676|101254608|101261963|101257483|101264676|101256341|101257483|101265292|101265977|544148|543552|101266787|101264676|100134904|101268445|101262830|101252842|100134900|544302|101247849|543812|101244093|101246162|101263847|101257783|543812|101261961|1012609…
Amino sugar and nucleotide sugar metabolism	KEGG PATHWAY	sly00520	16	123	0.00124892	0.0116566	Niben101Scf00698g00008|Niben101Scf01789g03003|Niben101Scf07491g00003|Niben101Scf03949g00023|Niben101Scf04894g00006|Niben101Scf02616g00011|Niben101Scf11214g00007|Niben101Scf09672g01005|Niben101Scf02410g00002|Niben101Scf02171g00007|Niben101Scf02011g04003|Niben101Scf02417g06009|Niben101Scf06295g04004|Niben101Scf03200g01014|Niben101Scf05109g02002|Niben101Scf01789g04010	sly:101253205|sly:101257483|sly:544148|sly:101267358|sly:101253205|sly:101244155|sly:101257483|sly:101256649|sly:544146|sly:101256086|sly:101248179|sly:101249034|sly:101244093|sly:544148|sly:101251855|sly:101257783|	101253205|101257483|544148|101267358|101253205|101244155|101257483|101256649|544146|101256086|101248179|101249034|101244093|544148|101251855|101257783|
Synthesis and degradation of ketone bodies	KEGG PATHWAY	sly00072	4	9	0.0028568	0.0239971	Niben101Scf01111g01003|Niben101Scf01729g01015|Niben101Scf02361g01002|Niben101Scf01100g01006	sly:100134904|sly:100134904|sly:101260619|sly:101262830|	100134904|100134904|101260619|101262830|
Cutin, suberine and wax biosynthesis	KEGG PATHWAY	sly00073	5	30	0.0266511	0.203518	Niben101Scf05711g00021|Niben101Scf07191g02026|Niben101Scf04422g00010|Niben101Scf04930g00006|Niben101Scf05491g05002	sly:101262598|sly:101264266|sly:101262598|sly:101246836|sly:101246836|	101262598|101264266|101262598|101246836|101246836|
Diterpenoid biosynthesis	KEGG PATHWAY	sly00904	5	33	0.0365902	0.256131	Niben101Scf06024g01005|Novel03297|Niben101Scf08459g01022|Niben101Scf02232g06012|Niben101Scf01517g04011	sly:100191112|sly:101261151|sly:101256715|sly:101249786|sly:101256715|	100191112|101261151|101256715|101249786|101256715|
Galactose metabolism	KEGG PATHWAY	sly00052	7	61	0.0479836	0.307194	Niben101Scf02217g03004|Niben101Scf06172g02015|Niben101Scf01326g08023|Niben101Scf09672g01005|Niben101Scf02011g04003|Niben101Scf02417g06009|Niben101Scf12270g02002	sly:101245480|sly:101257126|sly:101256341|sly:101256649|sly:101248179|sly:101249034|sly:543502|	101245480|101257126|101256341|101256649|101248179|101249034|543502|
alpha-Linolenic acid metabolism	KEGG PATHWAY	sly00592	6	49	0.051199	0.307194	Niben101Scf00779g06009|Niben101Scf04626g00009|Niben101Scf01574g01003|Niben101Scf03854g02014|Niben101Scf06506g00001|Niben101Scf04619g01013	sly:101254262|sly:543895|sly:101247264|sly:101265227|sly:101261255|sly:544239|	101254262|543895|101247264|101265227|101261255|544239|
Peroxisome	KEGG PATHWAY	sly04146	9	91	0.056086	0.314082	Niben101Scf05711g00021|Niben101Scf00436g05003|Niben101Scf00370g03023|Niben101Scf03854g02014|Niben101Scf25893g00005|Niben101Scf06799g01001|Niben101Scf07402g00014|Niben101Scf04422g00010|Niben101Scf05396g07013	sly:101262598|sly:543981|sly:101261961|sly:101265227|sly:101261961|sly:543981|sly:101264111|sly:101262598|sly:101246162|	101262598|543981|101261961|101265227|101261961|543981|101264111|101262598|101246162|
Butanoate metabolism	KEGG PATHWAY	sly00650	4	27	0.0629218	0.330339	Niben101Scf01111g01003|Niben101Scf01729g01015|Niben101Scf02361g01002|Niben101Scf01100g01006	sly:100134904|sly:100134904|sly:101260619|sly:101262830|	100134904|100134904|101260619|101262830|
Glutathione metabolism	KEGG PATHWAY	sly00480	9	108	0.119765	0.569013	Niben101Scf05404g09001|Niben101Ctg15314g00004|Niben101Scf35444g00004|Niben101Scf08130g00014|Niben101Scf02325g03024|Niben101Scf10316g03003|Niben101Scf03147g10010|Niben101Scf03147g10015|Niben101Ctg14168g00004	sly:101266084|sly:101255036|sly:101266084|sly:101266149|sly:101258000|sly:101266149|sly:101268216|sly:101266149|sly:101259327|	101266084|101255036|101266084|101266149|101258000|101266149|101268216|101266149|101259327|
Regulation of autophagy	KEGG PATHWAY	sly04140	4	35	0.121931	0.569013	Niben101Scf02749g02014|Novel00992|Niben101Scf16254g00013|Niben101Scf00110g00006	sly:101265495|sly:101248472|sly:101262344|sly:101243926|	101265495|101248472|101262344|101243926|
Phosphatidylinositol signaling system	KEGG PATHWAY	sly04070	6	68	0.153767	0.679814	Niben101Scf08443g00019|Niben101Scf07991g03005|Niben101Scf02195g08004|Niben101Scf01005g02017|Niben101Scf07608g00007|Niben101Ctg13610g00001	sly:101253668|sly:101247013|sly:101252196|sly:101245298|sly:101245298|sly:101245298|	101253668|101247013|101252196|101245298|101245298|101245298|
Valine, leucine and isoleucine degradation	KEGG PATHWAY	sly00280	5	57	0.186293	0.782431	Niben101Scf01111g01003|Niben101Scf01267g00002|Niben101Scf01729g01015|Niben101Scf02361g01002|Niben101Scf01100g01006	sly:100134904|sly:101254608|sly:100134904|sly:101260619|sly:101262830|	100134904|101254608|100134904|101260619|101262830|
Ether lipid metabolism	KEGG PATHWAY	sly00565	3	30	0.218123	0.872494	Niben101Scf16022g04010|Niben101Scf03930g01018|Niben101Scf02465g00004	sly:544181|sly:101253987|sly:544181|	544181|101253987|544181|
Protein export	KEGG PATHWAY	sly03060	4	48	0.249737	0.875664	Niben101Scf13703g01006|Niben101Scf14394g01020|Niben101Scf03115g02008|Niben101Scf02755g06016	sly:101252822|sly:543957|sly:101263797|sly:101263797|	101252822|543957|101263797|101263797|
Linoleic acid metabolism	KEGG PATHWAY	sly00591	2	18	0.256457	0.875664	Niben101Scf08869g00002|Niben101Scf01434g03001	sly:101256707|sly:101266174|	101256707|101266174|
Lipoic acid metabolism	KEGG PATHWAY	sly00785	1	5	0.260218	0.875664	Novel00664	sly:101261841|	101261841|
Fatty acid degradation	KEGG PATHWAY	sly00071	4	49	0.260614	0.875664	Niben101Scf03854g02014|Niben101Scf06506g00001|Niben101Scf01100g01006|Niben101Scf01435g03002	sly:101265227|sly:101261255|sly:101262830|sly:101260960|	101265227|101261255|101262830|101260960|
Nitrogen metabolism	KEGG PATHWAY	sly00910	3	35	0.284748	0.919955	Niben101Scf07019g02006|Niben101Scf02502g07009|Niben101Scf12671g00007	sly:101257730|sly:101268239|sly:543827|	101257730|101268239|543827|
Glycolysis / Gluconeogenesis	KEGG PATHWAY	sly00010	8	122	0.305055	0.949061	Niben101Scf01326g08023|Niben101Scf06637g00012|Niben101Scf01435g03002|Niben101Scf06172g02015|Niben101Scf02217g03004|Niben101Scf09672g01005|Niben101Scf02417g06009|Niben101Ctg06307g00001	sly:101256341|sly:543812|sly:101260960|sly:101257126|sly:101245480|sly:101256649|sly:101249034|sly:543812|	101256341|543812|101260960|101257126|101245480|101256649|101249034|543812|
Citrate cycle (TCA cycle)	KEGG PATHWAY	sly00020	4	57	0.3499	0.999813	Niben101Scf06637g00012|Niben101Scf02111g16018|Niben101Ctg06307g00001|Niben101Scf01742g05006	sly:543812|sly:101267503|sly:543812|sly:101246135|	543812|101267503|543812|101246135|
Riboflavin metabolism	KEGG PATHWAY	sly00740	1	11	0.452812	0.999813	Niben101Scf01249g01003	sly:101249252|	101249252|
Monoterpenoid biosynthesis	KEGG PATHWAY	sly00902	1	11	0.452812	0.999813	Niben101Scf02497g01020	sly:101263847|	101263847|
Degradation of aromatic compounds	KEGG PATHWAY	sly01220	1	12	0.479642	0.999813	Niben101Scf01435g03002	sly:101260960|	101260960|
Zeatin biosynthesis	KEGG PATHWAY	sly00908	3	50	0.484661	0.999813	Niben101Scf07089g02011|Niben101Scf02413g04005|Niben101Scf04404g05001	sly:101262709|sly:101254400|sly:101244725|	101262709|101254400|101244725|
Starch and sucrose metabolism	KEGG PATHWAY	sly00500	11	204	0.485322	0.999813	Niben101Scf06933g01002|Niben101Scf04217g04001|Niben101Scf00456g00003|Niben101Scf00339g09005|Niben101Scf01623g01028|Niben101Scf09672g01005|Niben101Scf02417g06009|Niben101Scf19517g00004|Niben101Scf13798g00005|Niben101Scf12270g02002|Niben101Scf05109g02002	sly:543961|sly:101246061|sly:543698|sly:101248330|sly:101253025|sly:101256649|sly:101249034|sly:100135703|sly:101254670|sly:543502|sly:101251855|	543961|101246061|543698|101248330|101253025|101256649|101249034|100135703|101254670|543502|101251855|
Steroid biosynthesis	KEGG PATHWAY	sly00100	2	31	0.485589	0.999813	Niben101Scf01316g01005|Niben101Scf05431g00003	sly:101252376|sly:101252376|	101252376|101252376|
Plant hormone signal transduction	KEGG PATHWAY	sly04075	16	301	0.487794	0.999813	Niben101Scf02237g09008|Niben101Scf02063g05001|Niben101Scf00953g03009|Niben101Scf01090g02001|Niben101Scf00825g00017|Niben101Scf04779g01001|Niben101Scf01999g07002|Niben101Scf19043g00002|Niben101Scf04053g02007|Niben101Scf04053g02006|Niben101Scf03376g03004|Niben101Scf00100g00020|Niben101Scf01785g04007|Niben101Scf02653g01003|Niben101Scf07761g02006|Niben101Scf04053g01004	sly:101268620|sly:543712|sly:100191111|sly:101247461|sly:101265701|sly:101246270|sly:100191111|sly:544270|sly:100191111|sly:100191111|sly:100191111|sly:101253192|sly:101265701|sly:100316895|sly:543712|sly:101257608|	101268620|543712|100191111|101247461|101265701|101246270|100191111|544270|100191111|100191111|100191111|101253192|101265701|100316895|543712|101257608|
Lysine biosynthesis	KEGG PATHWAY	sly00300	1	13	0.50516	0.999813	Niben101Scf04547g02001	sly:101252842|	101252842|
Phenylalanine metabolism	KEGG PATHWAY	sly00360	8	152	0.527886	0.999813	Niben101Scf00709g02007|Niben101Scf14852g00006|Niben101Scf02513g05010|Niben101Scf01432g06023|Niben101Scf04003g08001|Niben101Scf06397g03001|Niben101Scf08566g08014|Niben101Scf03460g04004	sly:101257228|sly:101260278|sly:544293|sly:101265977|sly:101265690|sly:101251503|sly:544293|sly:544084|	101257228|101260278|544293|101265977|101265690|101251503|544293|544084|
Glycerophospholipid metabolism	KEGG PATHWAY	sly00564	5	94	0.537162	0.999813	Niben101Scf08443g00019|Niben101Scf16022g04010|Niben101Scf03930g01018|Niben101Scf02465g00004|Niben101Scf00445g02003	sly:101253668|sly:544181|sly:101253987|sly:544181|sly:101264545|	101253668|544181|101253987|544181|101264545|
Carotenoid biosynthesis	KEGG PATHWAY	sly00906	2	38	0.589965	0.999813	Niben101Scf10415g00004|Niben101Scf01873g01004	sly:101249565|sly:101249565|	101249565|101249565|
Fructose and mannose metabolism	KEGG PATHWAY	sly00051	3	59	0.5914	0.999813	Niben101Scf02417g06009|Niben101Scf09672g01005|Niben101Scf02217g03004	sly:101249034|sly:101256649|sly:101245480|	101249034|101256649|101245480|
Circadian rhythm - plant	KEGG PATHWAY	sly04712	2	42	0.64216	0.999813	Niben101Scf09590g02001|Niben101Scf00927g00002	sly:101266107|sly:101256908|	101266107|101256908|
Cyanoamino acid metabolism	KEGG PATHWAY	sly00460	2	42	0.64216	0.999813	Niben101Scf00339g09005|Niben101Scf00456g00003	sly:101248330|sly:543698|	101248330|543698|
Endocytosis	KEGG PATHWAY	sly04144	7	149	0.647847	0.999813	Niben101Scf03930g01018|Niben101Scf16022g04010|Niben101Scf02124g01003|Niben101Scf08351g01002|Niben101Scf02465g00004|Niben101Scf00449g06008|Niben101Scf22213g00001	sly:101253987|sly:544181|sly:101255185|sly:101266865|sly:544181|sly:101254866|sly:101256349|	101253987|544181|101255185|101266865|544181|101254866|101256349|
Photosynthesis	KEGG PATHWAY	sly00195	4	91	0.690642	0.999813	Niben101Scf05124g01020|Niben101Scf00568g04071|Niben101Scf17987g00001|Niben101Scf00683g03020	sly:3950411|sly:3950392|sly:3950392|sly:3950400|	3950411|3950392|3950392|3950400|
Valine, leucine and isoleucine biosynthesis	KEGG PATHWAY	sly00290	1	24	0.715468	0.999813	Niben101Scf01267g00002	sly:101254608|	101254608|
Cysteine and methionine metabolism	KEGG PATHWAY	sly00270	4	98	0.742716	0.999813	Niben101Scf03535g01002|Niben101Scf19336g00004|Niben101Scf00313g01001|Niben101Scf08039g01005	sly:544302|sly:544285|sly:544052|sly:544285|	544302|544285|544052|544285|
Photosynthesis - antenna proteins	KEGG PATHWAY	sly00196	1	26	0.742718	0.999813	Niben101Scf01677g06001	sly:101245729|	101245729|
Pentose phosphate pathway	KEGG PATHWAY	sly00030	2	52	0.74963	0.999813	Niben101Scf02217g03004|Niben101Scf02690g01004	sly:101245480|sly:101266787|	101245480|101266787|
Sphingolipid metabolism	KEGG PATHWAY	sly00600	1	27	0.75535	0.999813	Niben101Scf13263g00006	sly:101265235|	101265235|
Pantothenate and CoA biosynthesis	KEGG PATHWAY	sly00770	1	29	0.778787	0.999813	Niben101Scf01267g00002	sly:101254608|	101254608|
Carbon fixation in photosynthetic organisms	KEGG PATHWAY	sly00710	3	80	0.779709	0.999813	Niben101Scf02690g01004|Niben101Scf06637g00012|Niben101Ctg06307g00001	sly:101266787|sly:543812|sly:543812|	101266787|543812|543812|
Metabolic pathways	KEGG PATHWAY	sly01100	94	1961	0.789385	0.999813	Niben101Scf00158g04018|Niben101Scf04894g00006|Niben101Scf19336g00004|Niben101Scf09672g01005|Niben101Scf02465g00004|Niben101Scf05109g02002|Niben101Scf01432g06023|Niben101Scf00370g03023|Niben101Scf01435g03002|Niben101Scf25893g00005|Niben101Scf04003g08001|Niben101Scf02361g01002|Niben101Scf09928g01001|Niben101Scf10126g00007|Niben101Scf12270g02002|Niben101Scf01574g01003|Niben101Scf02217g03004|Niben101…	sly:101249418|sly:101253205|sly:544285|sly:101256649|sly:544181|sly:101251855|sly:101265977|sly:101261961|sly:101260960|sly:101261961|sly:101265690|sly:101260619|sly:101256271|sly:101259361|sly:543502|sly:101247264|sly:101245480|sly:544285|sly:100134905|sly:101253279|sly:544293|sly:3950392|sly:101261841|sly:101260278|sly:101259377|sly:3950411|sly:101248330|sly:101255552|sly:101263085|sly:10126529…	101249418|101253205|544285|101256649|544181|101251855|101265977|101261961|101260960|101261961|101265690|101260619|101256271|101259361|543502|101247264|101245480|544285|100134905|101253279|544293|3950392|101261841|101260278|101259377|3950411|101248330|101255552|101263085|101265292|101246061|101268445|544302|543812|101244155|101249418|101251452|101253025|544249|101262063|101254670|100134904|1012652…
Tryptophan metabolism	KEGG PATHWAY	sly00380	1	30	0.789651	0.999813	Niben101Scf01100g01006	sly:101262830|	101262830|
Histidine metabolism	KEGG PATHWAY	sly00340	1	31	0.799983	0.999813	Niben101Scf10086g00004	sly:101264847|	101264847|
Propanoate metabolism	KEGG PATHWAY	sly00640	1	33	0.81915	0.999813	Niben101Scf01100g01006	sly:101262830|	101262830|
Lysine degradation	KEGG PATHWAY	sly00310	1	34	0.828035	0.999813	Niben101Scf01100g01006	sly:101262830|	101262830|
Glycerolipid metabolism	KEGG PATHWAY	sly00561	2	63	0.834641	0.999813	Niben101Scf08443g00019|Niben101Scf06326g00032	sly:101253668|sly:101263085|	101253668|101263085|
Fatty acid metabolism	KEGG PATHWAY	sly01212	3	90	0.840601	0.999813	Niben101Scf03854g02014|Niben101Scf06506g00001|Niben101Scf01100g01006	sly:101265227|sly:101261255|sly:101262830|	101265227|101261255|101262830|
Pyruvate metabolism	KEGG PATHWAY	sly00620	3	90	0.840601	0.999813	Niben101Scf06637g00012|Niben101Ctg06307g00001|Niben101Scf01100g01006	sly:543812|sly:543812|sly:101262830|	543812|543812|101262830|
Ribosome biogenesis in eukaryotes	KEGG PATHWAY	sly03008	3	90	0.840601	0.999813	Niben101Scf19757g00001|Niben101Scf29981g00010|Niben101Scf02291g04024	sly:101258943|sly:101243653|sly:101258649|	101258943|101243653|101258649|
Sulfur metabolism	KEGG PATHWAY	sly00920	1	36	0.844519	0.999813	Niben101Scf02971g04001	sly:101268552|	101268552|
Inositol phosphate metabolism	KEGG PATHWAY	sly00562	2	65	0.846965	0.999813	Niben101Scf07991g03005|Niben101Scf02195g08004	sly:101247013|sly:101252196|	101247013|101252196|
Glyoxylate and dicarboxylate metabolism	KEGG PATHWAY	sly00630	2	67	0.858448	0.999813	Niben101Scf05396g07013|Niben101Scf01100g01006	sly:101246162|sly:101262830|	101246162|101262830|
Phagosome	KEGG PATHWAY	sly04145	3	94	0.860557	0.999813	Niben101Scf02864g05008|Niben101Scf02195g08004|Niben101Scf06256g01001	sly:101253279|sly:101252196|sly:101248677|	101253279|101252196|101248677|
Biosynthesis of unsaturated fatty acids	KEGG PATHWAY	sly01040	1	40	0.872905	0.999813	Niben101Scf03854g02014	sly:101265227|	101265227|
Tyrosine metabolism	KEGG PATHWAY	sly00350	1	42	0.885094	0.999813	Niben101Scf01435g03002	sly:101260960|	101260960|
Base excision repair	KEGG PATHWAY	sly03410	1	42	0.885094	0.999813	Niben101Scf02541g10027	sly:101246304|	101246304|
RNA polymerase	KEGG PATHWAY	sly03020	1	44	0.896116	0.999813	Niben101Scf07736g00003	sly:3950478|	3950478|
Phenylalanine, tyrosine and tryptophan biosynthesis	KEGG PATHWAY	sly00400	1	49	0.919271	0.999813	Niben101Scf10126g00007	sly:101259361|	101259361|
Carbon metabolism	KEGG PATHWAY	sly01200	8	253	0.945977	0.999813	Niben101Scf09379g01002|Niben101Scf06637g00012|Niben101Scf02690g01004|Niben101Scf01100g01006|Niben101Scf02217g03004|Niben101Scf09672g01005|Niben101Scf02417g06009|Niben101Ctg06307g00001	sly:101254848|sly:543812|sly:101266787|sly:101262830|sly:101245480|sly:101256649|sly:101249034|sly:543812|	101254848|543812|101266787|101262830|101245480|101256649|101249034|543812|
Biosynthesis of amino acids	KEGG PATHWAY	sly01230	7	236	0.957098	0.999813	Niben101Scf09379g01002|Niben101Scf04547g02001|Niben101Scf02690g01004|Niben101Scf02217g03004|Niben101Scf03535g01002|Niben101Scf10126g00007|Niben101Scf01267g00002	sly:101254848|sly:101252842|sly:101266787|sly:101245480|sly:544302|sly:101259361|sly:101254608|	101254848|101252842|101266787|101245480|544302|101259361|101254608|
2-Oxocarboxylic acid metabolism	KEGG PATHWAY	sly01210	1	62	0.958116	0.999813	Niben101Scf01267g00002	sly:101254608|	101254608|
Glycine, serine and threonine metabolism	KEGG PATHWAY	sly00260	1	67	0.967465	0.999813	Niben101Scf09379g01002	sly:101254848|	101254848|
Ubiquitin mediated proteolysis	KEGG PATHWAY	sly04120	3	152	0.983598	0.999813	Niben101Scf01036g04001|Niben101Scf01085g03005|Niben101Scf05528g01009	sly:101261893|sly:101249087|sly:101264951|	101261893|101249087|101264951|
Arginine and proline metabolism	KEGG PATHWAY	sly00330	1	84	0.986228	0.999813	Niben101Scf00390g03001	sly:101268445|	101268445|
Aminoacyl-tRNA biosynthesis	KEGG PATHWAY	sly00970	1	87	0.988168	0.999813	Niben101Scf08820g01004	sly:778357|	778357|
RNA transport	KEGG PATHWAY	sly03013	3	167	0.990983	0.999813	Niben101Scf05676g06014|Niben101Scf04481g00019|Niben101Scf00870g16006	sly:101244374|sly:101252933|sly:101244494|	101244374|101252933|101244494|
Pentose and glucuronate interconversions	KEGG PATHWAY	sly00040	1	103	0.994739	0.999813	Niben101Scf04217g04001	sly:101246061|	101246061|
Oxidative phosphorylation	KEGG PATHWAY	sly00190	2	152	0.996249	0.999813	Niben101Scf02864g05008|Niben101Scf00332g06012	sly:101253279|sly:101246569|	101253279|101246569|
RNA degradation	KEGG PATHWAY	sly03018	1	114	0.996989	0.999813	Niben101Scf02217g03004	sly:101245480|	101245480|
Pyrimidine metabolism	KEGG PATHWAY	sly00240	1	122	0.997994	0.999813	Niben101Scf07736g00003	sly:3950478|	3950478|
Spliceosome	KEGG PATHWAY	sly03040	2	185	0.999168	0.999813	Niben101Scf02124g01003|Niben101Scf00449g06008	sly:101255185|sly:101254866|	101255185|101254866|
Purine metabolism	KEGG PATHWAY	sly00230	1	154	0.999606	0.999813	Niben101Scf07736g00003	sly:3950478|	3950478|
Ribosome	KEGG PATHWAY	sly03010	6	365	0.999813	0.999813	Niben101Scf16244g02026|Novel03718|Niben101Scf03595g10007|Niben101Scf10431g00014|Niben101Scf01478g00014|Niben101Scf04655g02006	sly:101249784|sly:544291|sly:101247992|sly:101249784|sly:101247992|sly:3950475|	101249784|544291|101247992|101249784|101247992|3950475|

## Sheet: KEGG sly00520
ID	CK	OV3	OV10	OV14	OV3vsCK	OV10vsCK	OV14vsCK	Anno
Niben101Scf00698g00008	2.7831	40.2134	24.7344	6.48632	>(3.6583#5.29E-11)	>(3.0812#1.47E-05)	=(1.2448#0.99998)	UDP-glucose 4-epimerase
Niben101Scf01789g03003	0.953491	25.192	8.1791	6.07534	>(4.5289#2.71E-09)	=(3.0301#0.027207)	=(2.6958#0.42108)	Chitinase-3-like protein 1
Niben101Scf07491g00003	11.4769	359.465	278.426	61.5239	>(4.7744#2.51E-127)	>(4.5299#5.28E-95)	>(2.4465#1.50E-11)	Chitinase 9
Niben101Scf03949g00023	0.162179	3.36778	3.53325	0.86336	=(4.1815#0.073197)	=(4.3748#0.11805)	=(2.4365#0.99998)	Chitinase 12
Niben101Scf04894g00006	0.213093	7.82661	4.03531	1.16776	>(5.0042#0.0014672)	=(4.1725#0.11106)	=(2.4783#0.99998)	UDP-glucose 4-epimerase
Niben101Scf02616g00011	0.438105	6.62488	17.4784	0.582024	=(3.7239#0.15306)	>(5.2476#0.0031694)	=(0.43392#0.99998)	Bifunctional polymyxin resistance protein ArnA
Niben101Scf11214g00007	1.97355	19.5959	5.67056	9.19096	>(3.117#9.92E-05)	=(1.4521#0.80635)	=(2.2435#0.46916)	Chitinase-3-like protein 1
Niben101Scf09672g01005	11.9093	1.5598	4.8643	5.3512	<(-3.1273#6.33E-05)	=(-1.3624#0.10172)	=(-1.13#0.49932)	Hexokinase-3
Niben101Scf02410g00002	3.23701	364.355	106.572	57.3867	>(6.6199#1.34E-102)	>(4.9704#8.36E-30)	>(4.1721#4.72E-14)	Chitinase 9
Niben101Scf02171g00007	1.9533	69.2505	49.9	32.7137	>(4.9532#1.25E-17)	>(4.6045#5.41E-12)	>(4.09#1.03E-06)	chitinase [Zea mays subsp. parviglumis
Niben101Scf02011g04003	14.058	1.32059	4.45707	4.85844	<(-3.6068#1.67E-05)	=(-1.7278#0.024927)	=(-1.5087#0.12519)	UDP-glucose 4-epimerase
Niben101Scf02417g06009	5.94693	0.429591	1.17994	2.3631	=(-3.9858#0.01316)	=(-2.404#0.14904)	=(-1.3073#0.99998)	Hexokinase-1
Niben101Scf06295g04004	1.89769	24.1859	11.1562	7.86516	>(3.4772#5.29E-11)	>(2.4849#0.0016091)	=(2.0754#0.15543)	receptor kinase 3
Niben101Scf03200g01014	0.720789	7.18408	8.07004	3.31603	=(3.1225#0.058276)	=(3.4143#0.064687)	=(2.2259#0.99998)	Chitinase 12
Niben101Scf05109g02002	49.3791	8.60171	12.9903	22.1267	<(-2.7159#5.66E-09)	<(-1.997#3.66E-06)	=(-1.134#0.018875)	UDP-D-glucuronate 4-epimerase 1
Niben101Scf01789g04010	0.19203	4.01355	3.34832	2.49645	=(4.1908#0.052611)	=(4.0535#0.18921)	=(3.7246#0.99998)	Chitinase-3-like protein 2
